# Supplementary material for: Structural regulation of halide superionic conductors for all-solid-state lithium batteries
Source: Nat Commun. 2024 Jan 2;15:53. doi: 10.1038/s41467-023-43886-9 (PMC10761688; doi:10.1038/s41467-023-43886-9)
Supplement: Supplementary file 3 — Source data [file 41467_2023_43886_MOESM3_ESM.xlsx]

## Sheet: Figure 1e
Figure 1e
		1.19	0.94	In	1	0.414
		1.67	0.94	--	2	0.828
		1.82	0.94	--	3	1.242
		2.06	0.94	--	--	--
		--	--	--	1	0.732
		1.19	0.885	Sc	2	1.464
		1.67	0.885	--	3	2.196
		1.82	0.885	--	--	--
		2.06	0.885	--	--	--
		--	--	--	--	--
		1.19	1.04	Y	--	--
		1.67	1.04	--	--	--
		1.82	1.04	--	--	--
		2.06	--	--	--	--
		--	--	--	--	--
		1.19	--	Sm	--	--
		1.67	--	--	--	--
		1.82	1.098	--	--	--
		2.06	--	--	--	--
		--	--	--	--	--
		1.19	1.087	Eu	--	--
		1.67	--	--	--	--
		1.82	1.087	--	--	--
		2.06	--	--	--	--
		--	--	--	--	--
		1.19	1.078	Gd	--	--
		1.67	1.078	--	--	--
		1.82	1.078	--	--	--
		2.06	--	--	--	--
		--	--	--	--	--
		1.19	1.063	Tb	--	--
		1.67	1.063	--	--	--
		1.82	1.063	--	--	--
		2.06	--	--	--	--
		--	--	--	--	--
		1.19	1.052	Dy	--	--
		1.67	1.052	--	--	--
		1.82	1.052	--	--	--
		2.06	--	--	--	--
		--	--	--	--	--
		1.19	1.041	Ho	--	--
		1.67	1.041	--	--	--
		1.82	1.041	--	--	--
		2.06	--	--	--	--
		--	--	--	--	--
		1.19	1.03	Er	--	--
		1.67	1.03	--	--	--
		1.82	1.03	--	--	--
		2.06	1.03	--	--	--
		--	--	--	--	--
		1.19	1.02	Tm	--	--
		1.67	1.02	--	--	--
		1.82	1.02	--	--	--
		2.06	--	--	--	--
		--	--	--	--	--
		1.19	1.008	Yb	--	--
		1.67	1.008	--	--	--
		1.82	1.008	--	--	--
		2.06	--	--	--	--
		--	--	--	--	--
		1.19	1.001	Lu	--	--
		1.67	1.001	--	--	--
		1.82	1.001	--	--	--
		2.06	--	--	--	--
		--	--		--	--
		1.67	0.86	Zr	--	--
		2.06	0.86	--	--	--
		1.82	0.86	--	--	--
			--	--

## Sheet: Figure 1f
Figure 2a
				ΦM	ΦX	ΦN= (ΦLi+ΦM)/ΦX	ΦLi
		Li3HoCl6	hcp-T	2.8818	3.5928	1.72988	3.3333
		Li3Ho0.85In0.15Cl6	hcp-T+hcp-O	2.9283	3.5928	1.74282	3.3333
		Li3Ho0.78In0.22Cl6	hcp-O+ccp-M	2.9499	3.5928	1.74883	3.3333
		Li3Ho0.6In0.4Cl6	ccp-M	3.0057	3.5928	1.76436	3.3333
		Li3InCl6	ccp-M	3.1915	3.5928	1.81608	3.3333

## Sheet: Figure 2a
Figure 2a
					ΦM	ΦX	ΦN= (ΦLi+ΦM)/ΦX	ΦLi
			Li3HoCl6	hcp-T	2.8818	3.5928	1.72988	3.3333
			Li3Ho0.85In0.15Cl6	hcp-T+hcp-O	2.9283	3.5928	1.74282	3.3333
			Li3Ho0.78In0.22Cl6	hcp-O+ccp-M	2.9499	3.5928	1.74883	3.3333
			Li3Ho0.6In0.4Cl6	ccp-M	3.0057	3.5928	1.76436	3.3333
			Li3InCl6	ccp-M	3.1915	3.5928	1.81608	3.3333

## Sheet: Figure 2b
Figure 2b
		C2/m	C2/m		P-3m1	P-3m1		Pnma	Pnma		Li3HoCl6	Li3HoCl6		Li3Ho0.85In0.15Cl6	Li3Ho0.85In0.15Cl6		Li3Ho0.78In0.22Cl6	Li3Ho0.78In0.22Cl6		Li3Ho0.6In0.4Cl6	Li3Ho0.6In0.4Cl6
		2θ	a.u.		2θ	a.u.		2θ	a.u.		2θ	a.u.		2θ	a.u.		2θ	a.u.		2θ	a.u.
		14.7279	357		9.12043	1		13.6857	1		10	9570.25		10	21147
		16.0429	137		14.6708	25		15.8104	487		10.0205	9433.61		10.02	21289		10	16640.8		10	13077
		16.7682	253		15.8307	1000		15.8104	487		10.041	9431.96		10.04	21005		10.02	16922.5		10.02	13072
		18.7455	156		17.3013	915		16.1834	259		10.0615	9415.98		10.06	20916		10.04	17273.3		10.04	12797
		21.8442	100		18.2993	1		16.6581	4		10.082	9493.11		10.08	21196		10.06	17065.8		10.06	12778
		25.539	44		21.6479	115		18.0226	382		10.1025	9478.24		10.1	21052		10.08	17480.8		10.08	12961
		28.2765	28		23.5336	427		20.1023	1		10.123	9566.94		10.12	21007		10.1	17282.5		10.1	12961
		28.407	50		27.5984	16		20.957	1		10.1435	9442.98		10.14	21104		10.12	17252.5		10.12	12955
		29.6497	828		28.4902	383		22.6885	211		10.164	9492.01		10.16	21325		10.14	17114.2		10.14	12957
		29.6497	828		29.5893	32		25.3658	76		10.1845	9550.41		10.18	21143		10.16	17224.2		10.16	13060
		32.4114	4		31.3932	967		25.6676	2		10.205	9498.07		10.2	21037		10.18	17193.3		10.18	13199
		32.6771	8		31.974	199		26.6004	92		10.2255	9498.07		10.22	21078		10.2	17204.2		10.2	13290
		33.9391	35		33.3169	3		27.5447	2		10.246	9532.78		10.24	21171		10.22	17445.8		10.22	13016
		33.9391	35		33.7304	314		27.5447	2		10.2665	9389.53		10.26	21312		10.24	17215		10.24	13027
		34.2319	519		35.0136	13		28.0528	1		10.287	9484.85		10.28	21156		10.26	17415		10.26	13110
		34.472	1000		35.3448	29		28.9057	71		10.3075	9339.94		10.3	21572		10.28	17407.5		10.28	12836
		35.7706	24		36.5784	229		29.5542	80		10.328	9460.06		10.32	21457		10.3	17493.3		10.3	12964
		37.5492	3		38.6396	2		30.0221	62		10.3485	9420.94		10.34	21301		10.32	17472.5		10.32	13137
		37.6887	2		40.0829	62		30.3685	2		10.369	9514.05		10.36	21294		10.34	17357.5		10.34	13149
		38.0175	23		40.9043	681		31.3371	999		10.3895	9575.76		10.38	21427		10.36	17172.5		10.36	13176
		38.6117	13		42.7348	150		31.3371	999		10.41	9410.47		10.4	21362		10.38	17569.2		10.38	13207
		41.2014	23		43.3489	158		31.9322	98		10.4305	9480.99		10.42	21252		10.4	17636.7		10.4	13294
		43.1682	12		44.1207	115		31.9322	98		10.451	9291.46		10.44	21483		10.42	17342.5		10.42	13177
		43.1682	12		45.0434	4		32.3853	3		10.4715	9391.74		10.46	21543		10.44	17349.2		10.44	13229
		43.6298	16		45.1516	11		33.6892	164		10.492	9581.82		10.48	21685		10.46	17700		10.46	13422
		44.5371	38		45.4202	29		33.6892	164		10.5125	9558.13		10.5	21571		10.48	17703.3		10.48	13264
		44.5371	38		46.0581	35		34.4083	10		10.533	9432.51		10.52	21798		10.5	17635		10.5	13524
		44.9964	24		46.8481	1		35.0517	57		10.5535	9377.96		10.54	21437		10.52	17510		10.52	13230
		45.2912	46		48.0376	11		35.9686	54		10.574	9369.15		10.56	21587		10.54	17521.7		10.54	13324
		45.2912	46		48.8032	370		36.2923	5		10.5945	9312.4		10.58	21702		10.56	17615		10.56	13302
		45.7512	26		49.0045	48		36.7287	1		10.615	9384.57		10.6	21644		10.58	17520		10.58	13601
		45.9562	2		49.358	38		37.1963	1		10.6355	9449.04		10.62	21622		10.6	17691.7		10.6	13174
		47.8567	3		49.759	1		37.8121	15		10.656	9351.52		10.64	21928		10.62	17869.2		10.62	13248
		48.0711	30		51.2411	4		38.6858	41		10.6765	9387.88		10.66	21910		10.64	17549.2		10.64	13340
		48.0711	30		51.8244	115		39.7406	1		10.697	9308.54		10.68	21884		10.66	17764.2		10.66	13504
		48.2908	6		52.1641	77		39.7406	1		10.7175	9359.78		10.7	21924		10.68	18018.3		10.68	13478
		49.3483	405		52.8367	133		40.8399	537		10.738	9333.88		10.72	21919		10.7	17835.8		10.7	13582
		49.3483	405		53.6448	129		40.8399	537		10.7585	9380.72		10.74	21723		10.72	17914.2		10.72	13485
		49.4963	178		54.8673	63		41.213	67		10.779	9330.03		10.76	21953		10.74	17721.7		10.74	13562
		49.6005	143		56.2991	6		41.213	67		10.7995	9173.55		10.78	21946		10.76	17730.8		10.76	13632
		50.4276	5		56.9848	4		42.6592	65		10.82	9271.07		10.8	22211		10.78	17899.2		10.78	13581
		50.538	12		57.1653	36		42.6592	65		10.8405	9136.09		10.82	21904		10.8	17769.2		10.8	13589
		51.6921	16		58.1138	12		43.5828	36		10.861	9268.87		10.84	21863		10.82	17745.8		10.82	13741
		51.9286	23		59.1856	95		43.8588	7		10.8815	9192.84		10.86	22127		10.84	17747.5		10.84	13651
		51.9286	23		59.5399	41		44.064	55		10.902	9306.89		10.88	21852		10.86	17946.7		10.86	13713
		52.4704	8		59.7159	32		44.064	55		10.9225	9186.78		10.9	22223		10.88	17743.3		10.88	13804
		53.0951	7		60.0254	39		44.6222	4		10.943	9289.26		10.92	22444		10.9	17871.7		10.9	13627
		53.503	9m		61.4224	48		44.6222	4		10.9635	9224.24		10.94	22146		10.92	17989.2		10.92	13765
		53.503	9m		61.4224	48		45.1649	32		10.984	9195.59		10.96	22275		10.94	17967.5		10.94	13720
		56.539	9		61.684	10		45.5608	6		11.0045	9260.61		10.98	22036		10.96	17852.5		10.96	13588
		56.7891	5m		62.2018	27		45.7483	1		11.025	9182.92		11	22302		10.98	17778.3		10.98	13775
		56.7891	5m		62.2018	27		46.3133	11		11.0456	9110.19		11.02	22284		11	18086.7		11	13882
		57.8644	3		63.8693	33		46.3133	11		11.0661	9149.31		11.04	22740		11.02	18135.8		11.02	13661
		57.9832	5		63.8693	33		46.9212	3		11.0866	9217.08		11.06	22239		11.04	17902.5		11.04	13917
		58.4933	59		64.9274	23		47.2454	1		11.1071	9138.29		11.08	22452		11.06	18075		11.06	13866
		58.4933	59		65.5153	114		47.6088	1		11.1276	9151.52		11.1	22443		11.08	17991.7		11.08	13832
		58.7776	90		66.3085	1		48.1182	18		11.1481	9182.92		11.12	22730		11.1	18122.5		11.1	13892
		58.7776	90		66.8495	13		48.5174	26		11.1686	8998.9		11.14	22508		11.12	18094.2		11.12	13852
		60.2853	11m		67.0144	24		48.7369	277		11.1891	9130.03		11.16	22562		11.14	18213.3		11.14	13811
		60.2853	11m		67.8816	56		48.7369	277		11.2096	9079.89		11.18	22472		11.16	18303.3		11.16	13982
		60.4633	11m		68.579	5		49.9566	8		11.2301	9076.58		11.2	22524		11.18	17980		11.18	13848
		60.4633	11m		68.579	5		50.126	4		11.2506	9046.28		11.22	22818		11.2	18092.5		11.2	13850
		60.6498	5		68.8661	4		50.2836	21		11.2711	8937.74		11.24	22506		11.22	18115.8		11.22	13967
		61.1265	4m		69.3548	16		50.6594	32		11.2916	9095.32		11.26	22494		11.24	18325		11.24	13984
		61.1265	4m		69.6407	34		51.1717	1		11.3121	8986.78		11.28	22548		11.26	18210		11.26	14236
		61.3395	13		70.9354	22		51.1717	1		11.3326	8953.72		11.3	22875		11.28	18075.8		11.28	14145
		61.5581	124		70.9354	22		51.6441	21		11.3531	9093.66		11.32	22683		11.3	18208.3		11.3	13915
		61.5581	124		71.6605	18		51.6441	21		11.3736	9038.02		11.34	22791		11.32	18209.2		11.32	14075
		62.3477	8		71.9421	17		52.0338	29		11.3941	8997.25		11.36	22770		11.34	18282.5		11.34	14015
		63.4016	1		73.7773	23		52.0338	29		11.4146	8962.53		11.38	22917		11.36	18140		11.36	14256
		63.6903	17		74.7675	22		52.3934	19		11.4351	8917.91		11.4	22843		11.38	18266.7		11.38	14168
		63.9488	9		75.4373	36		52.7271	83		11.4556	9034.71		11.42	22948		11.4	18355.8		11.4	14122
		64.1185	5m		75.4373	36		52.7271	83		11.4761	8889.81		11.44	22934		11.42	18407.5		11.42	14104
		64.1185	5m		75.7137	5		53.5655	139		11.4966	8923.42		11.46	22657		11.44	18146.7		11.44	14181
		64.5453	5		76.1846	12		53.5655	139		11.5171	8880.99		11.48	22749		11.46	18437.5		11.46	14100
		65.8711	1		76.1846	12		54.2503	2		11.5376	8777.41		11.5	22655		11.48	18453.3		11.48	14075
		66.2104	1		77.7106	31		54.4144	14		11.5581	8839.12		11.52	22985		11.5	18218.3		11.5	14248
		66.4076	1		78.2577	1		54.7878	1		11.5786	8866.12		11.54	23004		11.52	18288.3		11.52	14493
		67.9045	7m		78.6857	12		55.2486	1		11.5991	8958.68		11.56	22832		11.54	18330.8		11.54	14365
		67.9045	7m		79.3436	1		55.6839	13		11.6196	8918.46		11.58	22771		11.56	18229.2		11.56	14162
		68.5282	6m		80.1595	64		56.0538	9		11.6401	8750.96		11.6	23261		11.58	18240.8		11.58	14302
		68.5282	6m		80.6227	20		56.3562	12		11.6606	8780.72		11.62	22795		11.6	18333.3		11.6	14142
		68.8315	1m		80.894	8		56.6936	8		11.6811	8788.98		11.64	22978		11.62	18341.7		11.62	14289
		68.8315	1m		81.4336	22		57.2208	1		11.7016	8819.28		11.66	23140		11.64	18512.5		11.64	14181
		69.1057	8		82.1259	92		57.6753	12		11.7221	8766.94		11.68	22794		11.66	18566.7		11.66	14329
		69.3121	4m		82.8569	4		58.0348	36		11.7426	8707.44		11.7	22966		11.68	18362.5		11.68	14397
		69.3121	4m		83.0887	12		58.0348	36		11.7631	8682.09		11.72	22791		11.7	18314.2		11.7	14460
		69.8773	2		84.2767	2		58.6435	7		11.7836	8667.77		11.74	23040		11.72	18524.2		11.72	14314
		69.9733	2		84.2767	2		58.6435	7		11.8041	8789.53		11.76	22961		11.74	18505		11.74	14432
		71.3563	1m		84.4668	3		59.0644	84		11.8246	8610.47		11.78	22782		11.76	18375.8		11.76	14376
		71.3563	1m		85.0045	13		59.0644	84		11.8451	8637.47		11.8	22624		11.78	18650.8		11.78	14341
		71.6964	1m		85.808	84		59.4375	16		11.8656	8613.22		11.82	22979		11.8	18480.8		11.8	14331
		71.6964	1m		87.0307	8		59.4375	16		11.8861	8528.93		11.84	22999		11.82	18566.7		11.82	14232
		72.117	23		87.1828	17		60.1438	10		11.9066	8590.63		11.86	22529		11.84	18186.7		11.84	14520
		72.6861	47		87.4503	11		60.5061	19		11.9271	8628.65		11.88	23135		11.86	18477.5		11.86	14377
		73.2949	3		88.0971	1		60.5061	19		11.9476	8607.71		11.9	22818		11.88	18407.5		11.88	14238
		73.5376	1		88.8214	12		61.3435	42		11.9681	8633.06		11.92	22850		11.9	18315		11.9	14346
		74.2892	1		88.8214	12		61.8058	2		11.9886	8590.63		11.94	23166		11.92	18732.5		11.92	14427
		74.4474	1		89.3948	3		61.8058	2		12.0091	8604.41		11.96	23220		11.94	18307.5		11.94	14265
		74.6587	1		89.6243	8		62.0539	8		12.0296	8541.6		11.98	22938		11.96	18533.3		11.96	14298
		74.8103	1m		90.8435	15		62.2134	2		12.0501	8446.83		12	22668		11.98	18380.8		11.98	14324
		74.8103	1m		91.3784	35		62.344	5		12.0706	8484.3		12.02	23075		12	18451.7		12	14361
		75.0747	1		91.7983	6		62.344	5		12.0911	8536.09		12.04	23032		12.02	18405.8		12.02	14410
		75.5544	2		93.1694	14		62.842	1		12.1116	8526.17		12.06	22989		12.04	18467.5		12.04	14294
		75.6563	2		93.554	8		63.2441	5		12.1321	8484.85		12.08	22859		12.06	18443.3		12.06	14462
		76.6773	3m		93.7053	13		63.2441	5		12.1526	8487.05		12.1	22999		12.08	18461.7		12.08	14609
		76.6773	3m		94.5091	6		63.5866	4		12.1731	8407.71		12.12	22844		12.1	18359.2		12.1	14378
		77.8817	1m		95.1587	34		63.786	19		12.1936	8371.9		12.14	23077		12.12	18484.2		12.12	14204
		77.8817	1m		95.4276	3		63.786	19		12.2141	8527.82		12.16	23181		12.14	18620.8		12.14	14439
		78.2493	3m		95.8865	2		64.2339	1		12.2346	8534.99		12.18	22932		12.16	18550		12.16	14127
		78.2493	3m		97.3824	5		64.6438	1		12.2551	8503.58		12.2	22953		12.18	18663.3		12.18	14411
		78.5499	1		97.3824	5		65.3866	77		12.2756	8398.9		12.22	23079		12.2	18531.7		12.2	14576
		78.6896	2m		97.5353	2		65.3866	77		12.2961	8298.62		12.24	22894		12.22	18692.5		12.22	14447
		78.6896	2m		98.0764	5		65.9597	14		12.3166	8429.2		12.26	22952		12.24	18613.3		12.24	14360
		79.3585	1		98.8856	3		65.9597	14		12.3371	8477.13		12.28	23232		12.26	18394.2		12.26	14235
		79.5474	2		99.7346	10		66.4065	1		12.3576	8484.85		12.3	23285		12.28	18794.2		12.28	14344
		79.7117	6m		100.124	8		66.7528	5		12.3781	8260.06		12.32	22988		12.3	18516.7		12.3	14542
		79.7117	6m		100.316	2		66.7528	5		12.3986	8177.96		12.34	23027		12.32	18382.5		12.32	14432
		80.0854	27m		100.55	14		66.8874	3		12.4191	8240.77		12.36	22989		12.34	18645.8		12.34	14493
		80.0854	27m		101.093	13		66.8874	3		12.4396	8296.42		12.38	23424		12.36	18682.5		12.36	14250
		80.3251	14m		101.947	9		67.2009	2		12.4601	8317.36		12.4	23322		12.38	18511.7		12.38	14163
		80.3251	14m		101.947	9		67.4381	10		12.4806	8191.18		12.42	23587		12.4	18642.5		12.4	14417
		80.4809	8m		102.219	6		67.4381	10		12.5011	8187.88		12.44	22932		12.42	18527.5		12.42	14323
		80.4809	8m		102.494	4		67.7984	29		12.5216	8370.8		12.46	22925		12.44	18373.3		12.44	14253
		81.2986	1		102.961	2		67.7984	29		12.5421	8256.75		12.48	23057		12.46	18555.8		12.46	14181
		81.9721	2		104.021	13		68.5179	1		12.5626	8295.87		12.5	23093		12.48	18555.8		12.48	14351
		82.4123	39m		104.73	4		68.5179	1		12.5831	8304.68		12.52	23274		12.5	18425		12.5	14204
		82.4123	39m		105.007	4		68.9336	7		12.6036	8266.67		12.54	23005		12.52	18347.5		12.52	14530
		82.9117	61m		105.677	12		68.9336	7		12.6241	8262.26		12.56	23087		12.54	18497.5		12.54	14328
		82.9117	61m		--	--		69.1313	8		12.6446	8266.12		12.58	22948		12.56	18542.5		12.56	14476
		83.0713	29		--	--		69.1313	8		12.6651	8144.9		12.6	22916		12.58	18355.8		12.58	14900
		83.7548	1		--	--		69.2198	6		12.6856	8428.65		12.62	22983		12.6	18609.2		12.6	14382
		84.2207	3		--	--		69.5121	5		12.7061	8138.84		12.64	22968		12.62	18289.2		12.62	14581
		84.4206	1		--	--		69.9124	1		12.7266	8233.06		12.66	23179		12.64	18530.8		12.64	14303
		84.7438	4m		--	--		70.1823	1		12.7471	8178.51		12.68	23065		12.66	18490.8		12.66	14460
		84.7438	4m		--	--		70.8384	14		12.7676	8187.88		12.7	23124		12.68	18700.8		12.68	14416
		84.9134	6		--	--		70.8384	14		12.7881	8122.87		12.72	22922		12.7	18495		12.7	14379
		85.1799	2		--	--		71.2345	3		12.8086	8076.03		12.74	23157		12.72	18511.7		12.72	14397
		85.3431	1		--	--		71.2345	3		12.8291	8060.61		12.76	23253		12.74	18513.3		12.74	14474
		86.4594	3		--	--		72.0864	5		12.8496	8190.08		12.78	22828		12.76	18596.7		12.76	14456
		86.9171	1		--	--		72.33	4		12.8701	8094.77		12.8	23421		12.78	18534.2		12.78	14176
		88.5673	3m		--	--		72.33	4		12.8906	8019.83		12.82	23243		12.8	18640		12.8	14567
		88.5673	3m		--	--		72.5754	4		12.9111	8034.16		12.84	23207		12.82	18660		12.82	14186
		89.214	3m		--	--		72.5754	4		12.9316	8232.51		12.86	23233		12.84	18445		12.84	14428
		89.214	3m		--	--		72.9139	3		12.9521	8147.66		12.88	23379		12.86	18896.7		12.86	14238
		89.4995	2m		--	--		72.9139	3		12.9726	8056.2		12.9	23337		12.88	18580.8		12.88	14304
		89.4995	2m		--	--		73.3756	1		12.9931	8103.58		12.92	23174		12.9	18654.2		12.9	14349
		89.8572	6m		--	--		73.3756	1		13.0136	8104.68		12.94	23087		12.92	18391.7		12.92	14306
		89.8572	6m		--	--		73.6936	10		13.0341	8154.27		12.96	23160		12.94	18707.5		12.94	14240
		90.3711	1		--	--		73.6936	10		13.0546	8203.86		12.98	23238		12.96	18598.3		12.96	14379
		91.3599	2m		--	--		74.0681	2		13.0751	8079.34		13	23250		12.98	18712.5		12.98	14465
		91.3599	2m		--	--		74.0681	2		13.0956	8066.12		13.02	23013		13	18671.7		13	14245
		92.0139	2		--	--		74.6573	12		13.1162	7971.35		13.04	22971		13.02	18639.2		13.02	14224
		92.1516	2		--	--		74.6573	12		13.1367	8073.83		13.06	23114		13.04	18620		13.04	14164
		92.489	28m		--	--		75.01	2		13.1572	7993.94		13.08	23183		13.06	18512.5		13.06	14469
		92.489	28m		--	--		75.01	2		13.1777	8082.09		13.1	23000		13.08	18458.3		13.08	14341
		92.6341	12		--	--		75.294	32		13.1982	8128.93		13.12	23063		13.1	18551.7		13.1	14319
		92.8396	38m		--	--		75.294	32		13.2187	8061.71		13.14	23156		13.12	18570.8		13.12	14451
		92.8396	38m		--	--		76.0245	4		13.2392	8032.51		13.16	23242		13.14	18617.5		13.14	14289
		92.9655	27		--	--		76.2551	2		13.2597	8067.77		13.18	23236		13.16	18689.2		13.16	14477
		93.0645	20m		--	--		76.2551	2		13.2802	8029.2		13.2	23298		13.18	18581.7		13.18	14378
		93.0645	20m		--	--		76.7094	1		13.3007	8248.48		13.22	23181		13.2	18570		13.2	14262
		93.6128	3		--	--		77.5875	16		13.3212	8074.38		13.24	23276		13.22	18802.5		13.22	14412
		94.2417	1		--	--		77.5875	16		13.3417	8038.02		13.26	23332		13.24	18610.8		13.24	14223
		94.6536	2m		--	--		77.9702	2		13.3622	7931.68		13.28	23264		13.26	18358.3		13.26	14348
		94.6536	2m		--	--		77.9702	2		13.3827	7898.62		13.3	23401		13.28	18509.2		13.28	14244
		94.801	2m		--	--		78.3541	1		13.4032	7949.31		13.32	23424		13.3	18520		13.3	14333
		94.801	2m		--	--		78.3541	1		13.4237	7935.54		13.34	23326		13.32	18670.8		13.32	14341
		94.9119	2m		--	--		78.7113	3		13.4442	7893.66		13.36	23548		13.34	18832.5		13.34	14303
		94.9119	2m		--	--		79.0486	6		13.4647	8073.83		13.38	23225		13.36	18683.3		13.36	14287
		95.2321	2m		--	--		79.2877	5		13.4852	7894.77		13.4	23132		13.38	18587.5		13.38	14593
		95.2321	2m		--	--		79.2877	5		13.5057	7850.69		13.42	23577		13.4	18661.7		13.4	14385
		95.6509	1		--	--		79.5823	8		13.5262	7740.5		13.44	23198		13.42	18734.2		13.42	14357
		96.0128	4m		--	--		79.5823	8		13.5467	8041.32		13.46	23328		13.44	18903.3		13.44	14391
		96.0128	4m		--	--		80.054	46		13.5672	7874.38		13.48	23357		13.46	18583.3		13.46	14289
		96.4823	3		--	--		80.054	46		13.5877	7938.84		13.5	23411		13.48	18865		13.48	14303
		97.1732	1		--	--		80.1966	9		13.6082	7853.44		13.52	23455		13.5	18641.7		13.5	14359
		97.3062	1		--	--		80.9599	6m		13.6287	7934.99		13.54	23110		13.52	18808.3		13.52	14433
		98.1671	2		--	--		80.9599	6m		13.6492	7797.25		13.56	23375		13.54	18905		13.54	14464
		98.4914	2m		--	--		81.2678	10m		13.6697	7834.71		13.58	23424		13.56	18910.8		13.56	14751
		98.4914	2m		--	--		81.2678	10m		13.6902	7971.9		13.6	23508		13.58	19017.5		13.58	14730
		99.4121	4		--	--		82.0061	80m		13.7107	8026.45		13.62	23458		13.6	18964.2		13.6	14501
		99.8075	8m		--	--		82.0061	80m		13.7312	7981.82		13.64	23262		13.62	18994.2		13.62	14356
		99.8075	8m		--	--		82.3788	3m		13.7517	7786.23		13.66	23409		13.64	18785		13.64	14453
		99.8982	8m		--	--		82.3788	3m		13.7722	7949.86		13.68	23513		13.66	18885		13.66	14558
		99.8982	8m		--	--		82.9413	8m		13.7927	7873.83		13.7	23685		13.68	19079.2		13.68	14501
		100.158	6m		--	--		82.9413	8m		13.8132	7796.14		13.72	23601		13.7	18877.5		13.7	14463
		100.158	6m		--	--		83.4834	1		13.8337	7822.59		13.74	23692		13.72	18772.5		13.72	14254
		100.277	6		--	--		83.5754	1m		13.8542	7936.64		13.76	23579		13.74	18933.3		13.74	14623
		100.383	4		--	--		83.5754	1m		13.8747	7851.79		13.78	23738		13.76	18949.2		13.76	14316
		100.576	11m		--	--		83.7637	2m		13.8952	7890.91		13.8	23418		13.78	19134.2		13.78	14324
		100.576	11m		--	--		83.7637	2m		13.9157	7869.97		13.82	23458		13.8	19078.3		13.8	14376
		101.505	1		--	--		84.3074	4m		13.9362	7882.09		13.84	23756		13.82	19225		13.82	14269
		101.977	2		--	--		84.3074	4m		13.9567	7735.54		13.86	23838		13.84	19260		13.84	14237
		102.078	2m		--	--		84.5741	7m		13.9772	7927.82		13.88	23714		13.86	19252.5		13.86	14462
		102.078	2m		--	--		84.5741	7m		13.9977	7790.63		13.9	23678		13.88	19078.3		13.88	14462
		102.404	1		--	--		85.1142	1		14.0182	7856.2		13.92	23724		13.9	19230.8		13.9	14465
		102.584	2		--	--		85.653	52m		14.0387	7857.85		13.94	24042		13.92	19141.7		13.92	14244
		--	--		--	--		85.653	52m		14.0592	7931.13		13.96	23847		13.94	19290.8		13.94	14397
		--	--		--	--		--	--		14.0797	7775.21		13.98	23731		13.96	19323.3		13.96	14222
		--	--		--	--		--	--		14.1002	7779.61		14	23436		13.98	19308.3		13.98	14285
		--	--		--	--		--	--		14.1207	7773.55		14.02	23664		14	19242.5		14	14394
		--	--		--	--		--	--		14.1412	7850.69		14.04	23822		14.02	19415		14.02	14645
		--	--		--	--		--	--		14.1617	7719.56		14.06	23955		14.04	19131.7		14.04	14407
		--	--		--	--		--	--		14.1822	7817.08		14.08	24097		14.06	19384.2		14.06	14597
		--	--		--	--		--	--		14.2027	7844.63		14.1	24211		14.08	19615		14.08	14328
		--	--		--	--		--	--		14.2232	7912.95		14.12	24026		14.1	19543.3		14.1	14589
		--	--		--	--		--	--		14.2437	7906.89		14.14	24170		14.12	19242.5		14.12	14620
		--	--		--	--		--	--		14.2642	7829.75		14.16	23995		14.14	19600.8		14.14	14649
		--	--		--	--		--	--		14.2847	7899.17		14.18	24262		14.16	19578.3		14.16	14675
		--	--		--	--		--	--		14.3052	7840.77		14.2	24262		14.18	19537.5		14.18	14644
		--	--		--	--		--	--		14.3257	7824.79		14.22	24467		14.2	19660		14.2	14631
		--	--		--	--		--	--		14.3462	7829.2		14.24	24292		14.22	19767.5		14.22	14764
		--	--		--	--		--	--		14.3667	7703.03		14.26	24585		14.24	19631.7		14.24	14534
		--	--		--	--		--	--		14.3872	7858.95		14.28	24582		14.26	19692.5		14.26	14733
		--	--		--	--		--	--		14.4077	7982.37		14.3	24570		14.28	19895		14.28	14649
		--	--		--	--		--	--		14.4282	7902.48		14.32	24568		14.3	19847.5		14.3	14873
		--	--		--	--		--	--		14.4487	7922.31		14.34	24560		14.32	20070.8		14.32	14728
		--	--		--	--		--	--		14.4692	7777.41		14.36	24691		14.34	20240		14.34	14728
		--	--		--	--		--	--		14.4897	7862.81		14.38	24844		14.36	20249.2		14.36	14624
		--	--		--	--		--	--		14.5102	8028.1		14.4	25153		14.38	20296.7		14.38	14691
		--	--		--	--		--	--		14.5307	7952.62		14.42	25096		14.4	20326.7		14.4	14942
		--	--		--	--		--	--		14.5512	8014.88		14.44	25288		14.42	20832.5		14.42	15221
		--	--		--	--		--	--		14.5717	7855.65		14.46	25966		14.44	21360		14.44	15026
		--	--		--	--		--	--		14.5922	8001.1		14.48	25889		14.46	21530		14.46	15119
		--	--		--	--		--	--		14.6127	8146.01		14.5	26280		14.48	22552.5		14.48	15187
		--	--		--	--		--	--		14.6332	8131.13		14.52	26756		14.5	24302.5		14.5	15254
		--	--		--	--		--	--		14.6537	8042.42		14.54	27349		14.52	25883.3		14.52	15307
		--	--		--	--		--	--		14.6742	8063.36		14.56	27345		14.54	27951.7		14.54	15207
		--	--		--	--		--	--		14.6947	8063.36		14.58	27026		14.56	32840		14.56	15193
		--	--		--	--		--	--		14.7152	8174.66		14.6	26351		14.58	38946.7		14.58	15595
		--	--		--	--		--	--		14.7357	8287.6		14.62	25796		14.6	32719.2		14.6	15449
		--	--		--	--		--	--		14.7562	8128.93		14.64	25389		14.62	29127.5		14.62	15978
		--	--		--	--		--	--		14.7767	8114.05		14.66	25675		14.64	23883.3		14.64	16243
		--	--		--	--		--	--		14.7972	7914.6		14.68	25727		14.66	21184.2		14.66	16793
		--	--		--	--		--	--		14.8177	8111.29		14.7	25456		14.68	20899.2		14.68	17111
		--	--		--	--		--	--		14.8382	7984.57		14.72	25011		14.7	20610.8		14.7	17875
		--	--		--	--		--	--		14.8587	8121.21		14.74	25546		14.72	20582.5		14.72	18444
		--	--		--	--		--	--		14.8792	8044.08		14.76	25557		14.74	20715		14.74	19770
		--	--		--	--		--	--		14.8997	8096.42		14.78	25643		14.76	20552.5		14.76	20908
		--	--		--	--		--	--		14.9202	7933.88		14.8	25208		14.78	20490.8		14.78	22043
		--	--		--	--		--	--		14.9407	8111.29		14.82	25502		14.8	20616.7		14.8	22904
		--	--		--	--		--	--		14.9612	8188.98		14.84	25397		14.82	20724.2		14.82	22032
		--	--		--	--		--	--		14.9817	8120.11		14.86	25395		14.84	20758.3		14.84	20022
		--	--		--	--		--	--		15.0022	8069.42		14.88	25777		14.86	20720.8		14.86	18189
		--	--		--	--		--	--		15.0227	7984.02		14.9	25568		14.88	20590.8		14.88	16831
		--	--		--	--		--	--		15.0432	8089.81		14.92	25475		14.9	20388.3		14.9	15827
		--	--		--	--		--	--		15.0637	8055.1		14.94	25655		14.92	20756.7		14.92	15374
		--	--		--	--		--	--		15.0842	8116.25		14.96	25855		14.94	20765		14.94	15582
		--	--		--	--		--	--		15.1047	8040.77		14.98	25799		14.96	20948.3		14.96	15588
		--	--		--	--		--	--		15.1252	8024.79		15	25537		14.98	20791.7		14.98	15510
		--	--		--	--		--	--		15.1457	8190.08		15.02	25663		15	20872.5		15	15244
		--	--		--	--		--	--		15.1663	8141.05		15.04	25794		15.02	20878.3		15.02	15369
		--	--		--	--		--	--		15.1868	8158.13		15.06	25913		15.04	20885.8		15.04	15298
		--	--		--	--		--	--		15.2073	8133.88		15.08	25942		15.06	21136.7		15.06	15321
		--	--		--	--		--	--		15.2278	8147.66		15.1	26062		15.08	20875.8		15.08	15121
		--	--		--	--		--	--		15.2483	8207.16		15.12	26111		15.1	20900		15.1	15204
		--	--		--	--		--	--		15.2688	8082.09		15.14	26002		15.12	21278.3		15.12	15373
		--	--		--	--		--	--		15.2893	8313.5		15.16	26011		15.14	21153.3		15.14	15446
		--	--		--	--		--	--		15.3098	8188.43		15.18	26325		15.16	21060		15.16	15494
		--	--		--	--		--	--		15.3303	8179.61		15.2	25883		15.18	21270.8		15.18	15408
		--	--		--	--		--	--		15.3508	8360.33		15.22	26226		15.2	21231.7		15.2	15456
		--	--		--	--		--	--		15.3713	8363.64		15.24	26127		15.22	21394.2		15.22	15365
		--	--		--	--		--	--		15.3918	8248.48		15.26	26449		15.24	21158.3		15.24	15455
		--	--		--	--		--	--		15.4123	8379.06		15.28	26410		15.26	21426.7		15.26	15628
		--	--		--	--		--	--		15.4328	8413.77		15.3	26635		15.28	21514.2		15.28	15589
		--	--		--	--		--	--		15.4533	8584.02		15.32	26418		15.3	21498.3		15.3	15380
		--	--		--	--		--	--		15.4738	8661.16		15.34	26570		15.32	21215.8		15.32	15617
		--	--		--	--		--	--		15.4943	8622.59		15.36	26660		15.34	21664.2		15.34	15349
		--	--		--	--		--	--		15.5148	8666.12		15.38	26766		15.36	21939.2		15.36	15548
		--	--		--	--		--	--		15.5353	8777.96		15.4	26623		15.38	21569.2		15.38	15567
		--	--		--	--		--	--		15.5558	8895.87		15.42	26824		15.4	21818.3		15.4	15472
		--	--		--	--		--	--		15.5763	8933.88		15.44	26750		15.42	21916.7		15.42	15785
		--	--		--	--		--	--		15.5968	9022.04		15.46	27097		15.44	21898.3		15.44	15654
		--	--		--	--		--	--		15.6173	9231.4		15.48	27071		15.46	21860		15.46	15681
		--	--		--	--		--	--		15.6378	9674.93		15.5	27207		15.48	21983.3		15.48	15687
		--	--		--	--		--	--		15.6583	10436.9		15.52	27309		15.5	22161.7		15.5	15511
		--	--		--	--		--	--		15.6788	12346		15.54	27177		15.52	22385		15.52	15577
		--	--		--	--		--	--		15.6993	14368.6		15.56	27395		15.54	21901.7		15.54	15799
		--	--		--	--		--	--		15.7198	19726.2		15.58	28003		15.56	22455.8		15.56	15495
		--	--		--	--		--	--		15.7403	30245.2		15.6	28244		15.58	22314.2		15.58	15630
		--	--		--	--		--	--		15.7608	44116.8		15.62	28431		15.6	22474.2		15.6	16042
		--	--		--	--		--	--		15.7813	46243		15.64	28183		15.62	23030.8		15.62	15850
		--	--		--	--		--	--		15.8018	33974.7		15.66	28784		15.64	22954.2		15.64	15734
		--	--		--	--		--	--		15.8223	24942.7		15.68	28853		15.66	23227.5		15.66	15883
		--	--		--	--		--	--		15.8428	14371.3		15.7	29192		15.68	23542.5		15.68	15801
		--	--		--	--		--	--		15.8633	10869.4		15.72	29172		15.7	23629.2		15.7	15958
		--	--		--	--		--	--		15.8838	10263.9		15.74	30065		15.72	23556.7		15.72	15960
		--	--		--	--		--	--		15.9043	9901.93		15.76	30918		15.74	23928.3		15.74	16171
		--	--		--	--		--	--		15.9248	9806.06		15.78	32396		15.76	24381.7		15.76	16124
		--	--		--	--		--	--		15.9453	9853.44		15.8	33839		15.78	25144.2		15.78	16117
		--	--		--	--		--	--		15.9658	9658.4		15.82	35155		15.8	25931.7		15.8	16188
		--	--		--	--		--	--		15.9863	9665.01		15.84	35820		15.82	27705.8		15.82	16257
		--	--		--	--		--	--		16.0068	9593.94		15.86	34547		15.84	28440.8		15.84	16496
		--	--		--	--		--	--		16.0273	9449.04		15.88	32405		15.86	28223.3		15.86	16574
		--	--		--	--		--	--		16.0478	9669.42		15.9	30407		15.88	27665.8		15.88	16753
		--	--		--	--		--	--		16.0683	9600		15.92	29107		15.9	25425		15.9	16855
		--	--		--	--		--	--		16.0888	9953.17		15.94	28233		15.92	24305		15.92	16938
		--	--		--	--		--	--		16.1093	9973.55		15.96	28442		15.94	23461.7		15.94	16859
		--	--		--	--		--	--		16.1298	10027		15.98	28173		15.96	23241.7		15.96	16730
		--	--		--	--		--	--		16.1503	9931.13		16	28420		15.98	23360		15.98	16484
		--	--		--	--		--	--		16.1708	9729.48		16.02	28517		16	23419.2		16	17010
		--	--		--	--		--	--		16.1913	9686.5		16.04	28614		16.02	23511.7		16.02	16526
		--	--		--	--		--	--		16.2118	9636.91		16.06	28990		16.04	23699.2		16.04	16484
		--	--		--	--		--	--		16.2323	9487.6		16.08	29484		16.06	24114.2		16.06	16493
		--	--		--	--		--	--		16.2528	9557.02		16.1	30253		16.08	24422.5		16.08	16549
		--	--		--	--		--	--		16.2733	9723.42		16.12	31296		16.1	25007.5		16.1	16311
		--	--		--	--		--	--		16.2938	9569.15		16.14	32632		16.12	25725.8		16.12	16587
		--	--		--	--		--	--		16.3143	9655.65		16.16	32490		16.14	27000.8		16.14	16408
		--	--		--	--		--	--		16.3348	9602.2		16.18	31423		16.16	27630		16.16	16330
		--	--		--	--		--	--		16.3553	9721.76		16.2	30647		16.18	27047.5		16.18	16469
		--	--		--	--		--	--		16.3758	9535.54		16.22	29593		16.2	25922.5		16.2	16702
		--	--		--	--		--	--		16.3963	9736.09		16.24	29027		16.22	24884.2		16.22	16624
		--	--		--	--		--	--		16.4168	9743.8		16.26	28882		16.24	23909.2		16.24	16657
		--	--		--	--		--	--		16.4373	9671.07		16.28	28910		16.26	23674.2		16.26	16435
		--	--		--	--		--	--		16.4578	9773		16.3	28707		16.28	23529.2		16.28	16583
		--	--		--	--		--	--		16.4783	9568.6		16.32	29105		16.3	23640		16.3	16664
		--	--		--	--		--	--		16.4988	9662.81		16.34	28981		16.32	23729.2		16.32	16557
		--	--		--	--		--	--		16.5193	9515.7		16.36	29104		16.34	23734.2		16.34	16721
		--	--		--	--		--	--		16.5398	9594.49		16.38	29458		16.36	23910.8		16.36	16631
		--	--		--	--		--	--		16.5603	9623.69		16.4	29041		16.38	23881.7		16.38	16626
		--	--		--	--		--	--		16.5808	9569.7		16.42	29147		16.4	24003.3		16.4	16889
		--	--		--	--		--	--		16.6013	9541.6		16.44	29259		16.42	24083.3		16.42	16659
		--	--		--	--		--	--		16.6218	9581.82		16.46	29107		16.44	23913.3		16.44	16867
		--	--		--	--		--	--		16.6423	9598.9		16.48	29224		16.46	23881.7		16.46	16835
		--	--		--	--		--	--		16.6628	9629.75		16.5	29041		16.48	23740.8		16.48	17085
		--	--		--	--		--	--		16.6833	9608.26		16.52	29495		16.5	23831.7		16.5	16984
		--	--		--	--		--	--		16.7038	9711.29		16.54	29034		16.52	23715		16.52	17158
		--	--		--	--		--	--		16.7243	9586.23		16.56	29425		16.54	23882.5		16.54	17200
		--	--		--	--		--	--		16.7448	9571.9		16.58	29390		16.56	23859.2		16.56	17170
		--	--		--	--		--	--		16.7653	9542.15		16.6	29254		16.58	23827.5		16.58	17235
		--	--		--	--		--	--		16.7858	9690.91		16.62	29246		16.6	23948.3		16.6	17296
		--	--		--	--		--	--		16.8063	9685.95		16.64	29415		16.62	23585.8		16.62	17338
		--	--		--	--		--	--		16.8268	9672.73		16.66	29566		16.64	24075.8		16.64	17202
		--	--		--	--		--	--		16.8473	9637.47		16.68	29465		16.66	24022.5		16.66	17219
		--	--		--	--		--	--		16.8678	9667.22		16.7	29545		16.68	23992.5		16.68	17101
		--	--		--	--		--	--		16.8883	9748.76		16.72	29958		16.7	23992.5		16.7	17107
		--	--		--	--		--	--		16.9088	9657.85		16.74	29803		16.72	24005		16.72	17262
		--	--		--	--		--	--		16.9293	9744.35		16.76	29656		16.74	23927.5		16.74	17003
		--	--		--	--		--	--		16.9498	9779.61		16.78	29877		16.76	23981.7		16.76	16870
		--	--		--	--		--	--		16.9703	9807.16		16.8	29916		16.78	24068.3		16.78	17128
		--	--		--	--		--	--		16.9908	9841.87		16.82	29933		16.8	24443.3		16.8	17052
		--	--		--	--		--	--		17.0113	9855.65		16.84	29413		16.82	24085.8		16.82	16925
		--	--		--	--		--	--		17.0318	9873.83		16.86	29563		16.84	24194.2		16.84	17252
		--	--		--	--		--	--		17.0523	10028.1		16.88	29973		16.86	24100.8		16.86	17221
		--	--		--	--		--	--		17.0728	10029.2		16.9	29657		16.88	24207.5		16.88	17043
		--	--		--	--		--	--		17.0933	10289.3		16.92	29936		16.9	24165.8		16.9	17114
		--	--		--	--		--	--		17.1138	10489.3		16.94	29799		16.92	24133.3		16.92	17133
		--	--		--	--		--	--		17.1343	10887.1		16.96	30056		16.94	24215.8		16.94	16970
		--	--		--	--		--	--		17.1548	11900.8		16.98	29989		16.96	24416.7		16.96	17203
		--	--		--	--		--	--		17.1753	14094.2		17	30283		16.98	24293.3		16.98	17192
		--	--		--	--		--	--		17.1958	18849.6		17.02	30482		17	24392.5		17	17204
		--	--		--	--		--	--		17.2163	28038		17.04	30216		17.02	24422.5		17.02	17268
		--	--		--	--		--	--		17.2369	33279.3		17.06	30006		17.04	24566.7		17.04	17201
		--	--		--	--		--	--		17.2574	27517.4		17.08	30361		17.06	24588.3		17.06	17375
		--	--		--	--		--	--		17.2779	23368.6		17.1	30599		17.08	24503.3		17.08	17255
		--	--		--	--		--	--		17.2984	17067.2		17.12	30656		17.1	24421.7		17.1	17083
		--	--		--	--		--	--		17.3189	12729.5		17.14	30774		17.12	24355		17.12	17243
		--	--		--	--		--	--		17.3394	11413.8		17.16	31254		17.14	24520.8		17.14	17407
		--	--		--	--		--	--		17.3599	11068.9		17.18	31743		17.16	24369.2		17.16	17166
		--	--		--	--		--	--		17.3804	10915.2		17.2	32314		17.18	24502.5		17.18	17089
		--	--		--	--		--	--		17.4009	11032.5		17.22	32366		17.2	24532.5		17.2	17033
		--	--		--	--		--	--		17.4214	10935.5		17.24	33583		17.22	24526.7		17.22	17198
		--	--		--	--		--	--		17.4419	10705.8		17.26	33995		17.24	24627.5		17.24	17171
		--	--		--	--		--	--		17.4624	10746.6		17.28	34293		17.26	24608.3		17.26	17344
		--	--		--	--		--	--		17.4829	10829.8		17.3	33903		17.28	24638.3		17.28	17439
		--	--		--	--		--	--		17.5034	10812.7		17.32	32736		17.3	24863.3		17.3	17578
		--	--		--	--		--	--		17.5239	10686		17.34	31506		17.32	24890.8		17.32	17487
		--	--		--	--		--	--		17.5444	10724		17.36	30943		17.34	24865		17.34	17171
		--	--		--	--		--	--		17.5649	10840.2		17.38	30598		17.36	24491.7		17.36	17431
		--	--		--	--		--	--		17.5854	10973		17.4	30315		17.38	24832.5		17.38	17279
		--	--		--	--		--	--		17.6059	10966.9		17.42	30453		17.4	24632.5		17.4	17512
		--	--		--	--		--	--		17.6264	11126.7		17.44	30349		17.42	24806.7		17.42	17412
		--	--		--	--		--	--		17.6469	11236.9		17.46	30531		17.44	24881.7		17.44	17193
		--	--		--	--		--	--		17.6674	11314.6		17.48	30433		17.46	25017.5		17.46	17382
		--	--		--	--		--	--		17.6879	11279.3		17.5	30421		17.48	24728.3		17.48	17325
		--	--		--	--		--	--		17.7084	11419.8		17.52	30420		17.5	24840.8		17.5	17416
		--	--		--	--		--	--		17.7289	11385.1		17.54	30205		17.52	24912.5		17.52	17270
		--	--		--	--		--	--		17.7494	11454		17.56	30321		17.54	24864.2		17.54	17502
		--	--		--	--		--	--		17.7699	11418.7		17.58	30246		17.56	24821.7		17.56	17310
		--	--		--	--		--	--		17.7904	11593.4		17.6	30215		17.58	24699.2		17.58	17502
		--	--		--	--		--	--		17.8109	11531.1		17.62	30528		17.6	25018.3		17.6	17679
		--	--		--	--		--	--		17.8314	11615.4		17.64	30370		17.62	24955.8		17.62	17288
		--	--		--	--		--	--		17.8519	11760.9		17.66	30767		17.64	25010		17.64	17410
		--	--		--	--		--	--		17.8724	11798.9		17.68	30511		17.66	24678.3		17.66	17477
		--	--		--	--		--	--		17.8929	11918.5		17.7	30320		17.68	24904.2		17.68	17407
		--	--		--	--		--	--		17.9134	11958.1		17.72	30523		17.7	25146.7		17.7	17271
		--	--		--	--		--	--		17.9339	12124		17.74	30501		17.72	24887.5		17.72	17576
		--	--		--	--		--	--		17.9544	12543.3		17.76	30175		17.74	24931.7		17.74	17334
		--	--		--	--		--	--		17.9749	12915.2		17.78	30712		17.76	24980.8		17.76	17532
		--	--		--	--		--	--		17.9954	12479.3		17.8	30691		17.78	25165		17.78	17429
		--	--		--	--		--	--		18.0159	12257.9		17.82	30953		17.8	25122.5		17.8	17619
		--	--		--	--		--	--		18.0364	11979.6		17.84	30794		17.82	25142.5		17.82	17596
		--	--		--	--		--	--		18.0569	11586.8		17.86	30842		17.84	25142.5		17.84	17620
		--	--		--	--		--	--		18.0774	11527.3		17.88	30840		17.86	25373.3		17.86	17208
		--	--		--	--		--	--		18.0979	11474.4		17.9	31218		17.88	25549.2		17.88	17352
		--	--		--	--		--	--		18.1184	11369.1		17.92	31646		17.9	25661.7		17.9	17305
		--	--		--	--		--	--		18.1389	11087.1		17.94	31924		17.92	25863.3		17.92	17563
		--	--		--	--		--	--		18.1594	11268.9		17.96	32310		17.94	26476.7		17.94	17261
		--	--		--	--		--	--		18.1799	11220.4		17.98	32820		17.96	27227.5		17.96	17521
		--	--		--	--		--	--		18.2004	11076.6		18	33644		17.98	27480		17.98	17304
		--	--		--	--		--	--		18.2209	10925.1		18.02	33722		18	28214.2		18	17556
		--	--		--	--		--	--		18.2414	10934.4		18.04	32703		18.02	28397.5		18.02	17259
		--	--		--	--		--	--		18.2619	11011.6		18.06	32184		18.04	27831.7		18.04	17501
		--	--		--	--		--	--		18.2824	11003.3		18.08	31654		18.06	27023.3		18.06	17353
		--	--		--	--		--	--		18.3029	10963.6		18.1	30722		18.08	26125.8		18.08	17470
		--	--		--	--		--	--		18.3234	10890.9		18.12	30445		18.1	25748.3		18.1	17584
		--	--		--	--		--	--		18.3439	10975.2		18.14	30481		18.12	25224.2		18.12	17467
		--	--		--	--		--	--		18.3644	10859.5		18.16	30849		18.14	25075		18.14	17380
		--	--		--	--		--	--		18.3849	10834.2		18.18	30363		18.16	25062.5		18.16	17511
		--	--		--	--		--	--		18.4054	10821.5		18.2	30315		18.18	25111.7		18.18	17720
		--	--		--	--		--	--		18.4259	10916.3		18.22	30625		18.2	24885		18.2	17428
		--	--		--	--		--	--		18.4464	10838.6		18.24	30183		18.22	25118.3		18.22	17326
		--	--		--	--		--	--		18.4669	10763.1		18.26	30497		18.24	25135		18.24	17437
		--	--		--	--		--	--		18.4874	10673.8		18.28	30586		18.26	24970.8		18.26	17353
		--	--		--	--		--	--		18.5079	10905.2		18.3	30570		18.28	24925		18.28	17322
		--	--		--	--		--	--		18.5284	10935.5		18.32	30441		18.3	24890.8		18.3	17332
		--	--		--	--		--	--		18.5489	10777.4		18.34	30378		18.32	25133.3		18.32	17388
		--	--		--	--		--	--		18.5694	10841.9		18.36	30483		18.34	24927.5		18.34	17210
		--	--		--	--		--	--		18.5899	10825.9		18.38	30296		18.36	25314.2		18.36	17382
		--	--		--	--		--	--		18.6104	10832		18.4	30369		18.38	25073.3		18.38	17254
		--	--		--	--		--	--		18.6309	10912.9		18.42	30578		18.4	25255		18.4	17459
		--	--		--	--		--	--		18.6514	10930		18.44	30604		18.42	25040		18.42	17432
		--	--		--	--		--	--		18.6719	11051.8		18.46	30299		18.44	25198.3		18.44	17402
		--	--		--	--		--	--		18.6924	10891.5		18.48	30184		18.46	25002.5		18.46	17422
		--	--		--	--		--	--		18.7129	10983.5		18.5	30437		18.48	25076.7		18.48	17301
		--	--		--	--		--	--		18.7334	10841.3		18.52	30126		18.5	24840.8		18.5	17585
		--	--		--	--		--	--		18.7539	10902.5		18.54	30159		18.52	24855		18.52	17221
		--	--		--	--		--	--		18.7744	10958.1		18.56	30170		18.54	24742.5		18.54	17377
		--	--		--	--		--	--		18.7949	10942.1		18.58	30374		18.56	24621.7		18.56	17564
		--	--		--	--		--	--		18.8154	10946		18.6	30262		18.58	24867.5		18.58	17384
		--	--		--	--		--	--		18.8359	11074.4		18.62	29909		18.6	24530		18.6	17487
		--	--		--	--		--	--		18.8564	11055.6		18.64	29824		18.62	24575		18.62	17533
		--	--		--	--		--	--		18.8769	11100.3		18.66	30225		18.64	24890.8		18.64	17467
		--	--		--	--		--	--		18.8974	11104.7		18.68	30092		18.66	24789.2		18.66	17715
		--	--		--	--		--	--		18.9179	11030.9		18.7	29955		18.68	24585		18.68	17683
		--	--		--	--		--	--		18.9384	11006.1		18.72	29910		18.7	24350		18.7	17457
		--	--		--	--		--	--		18.9589	10976.3		18.74	29724		18.72	24666.7		18.72	17341
		--	--		--	--		--	--		18.9794	11210.5		18.76	29821		18.74	24553.3		18.74	17507
		--	--		--	--		--	--		18.9999	10982.9		18.78	29911		18.76	24508.3		18.76	17230
		--	--		--	--		--	--		19.0204	11175.8		18.8	29740		18.78	24274.2		18.78	17171
		--	--		--	--		--	--		19.0409	11207.2		18.82	29761		18.8	24575		18.8	17221
		--	--		--	--		--	--		19.0614	11119.6		18.84	29882		18.82	24355.8		18.82	17289
		--	--		--	--		--	--		19.0819	11139.9		18.86	29536		18.84	24443.3		18.84	16868
		--	--		--	--		--	--		19.1024	11294.8		18.88	29726		18.86	24394.2		18.86	16946
		--	--		--	--		--	--		19.1229	11127.8		18.9	29516		18.88	24274.2		18.88	16967
		--	--		--	--		--	--		19.1434	11204.4		18.92	29727		18.9	24277.5		18.9	16788
		--	--		--	--		--	--		19.1639	11233.1		18.94	29532		18.92	24091.7		18.92	16958
		--	--		--	--		--	--		19.1844	11160.3		18.96	29647		18.94	24231.7		18.94	16957
		--	--		--	--		--	--		19.2049	11279.3		18.98	29913		18.96	24219.2		18.96	16780
		--	--		--	--		--	--		19.2254	11238.6		19	29647		18.98	24267.5		18.98	16799
		--	--		--	--		--	--		19.2459	11212.1		19.02	29633		19	24524.2		19	16805
		--	--		--	--		--	--		19.2664	11272.7		19.04	29395		19.02	24295		19.02	16885
		--	--		--	--		--	--		19.2869	11320.1		19.06	29318		19.04	23968.3		19.04	16772
		--	--		--	--		--	--		19.3075	11308.5		19.08	29322		19.06	24265		19.06	16845
		--	--		--	--		--	--		19.328	11272.7		19.1	29113		19.08	23881.7		19.08	16811
		--	--		--	--		--	--		19.3485	11366.9		19.12	29207		19.1	24044.2		19.1	16643
		--	--		--	--		--	--		19.369	11283.7		19.14	29455		19.12	23929.2		19.12	16674
		--	--		--	--		--	--		19.3895	11490.9		19.16	29096		19.14	24023.3		19.14	16774
		--	--		--	--		--	--		19.41	11342.7		19.18	29287		19.16	23829.2		19.16	16725
		--	--		--	--		--	--		19.4305	11291.5		19.2	29176		19.18	23960		19.18	16554
		--	--		--	--		--	--		19.451	11457.3		19.22	29197		19.2	23983.3		19.2	16800
		--	--		--	--		--	--		19.4715	11509.6		19.24	29065		19.22	23722.5		19.22	16518
		--	--		--	--		--	--		19.492	11267.2		19.26	29332		19.24	23680		19.24	16562
		--	--		--	--		--	--		19.5125	11498.1		19.28	28946		19.26	23874.2		19.26	16461
		--	--		--	--		--	--		19.533	11385.7		19.3	28842		19.28	23676.7		19.28	16756
		--	--		--	--		--	--		19.5535	11571.3		19.32	28850		19.3	23685		19.3	16405
		--	--		--	--		--	--		19.574	11432.5		19.34	28771		19.32	23674.2		19.32	16416
		--	--		--	--		--	--		19.5945	11409.9		19.36	28564		19.34	23534.2		19.34	16419
		--	--		--	--		--	--		19.615	11266.1		19.38	28784		19.36	23595.8		19.36	16347
		--	--		--	--		--	--		19.6355	11430.3		19.4	28637		19.38	23296.7		19.38	16314
		--	--		--	--		--	--		19.656	11541.6		19.42	28436		19.4	23429.2		19.4	16331
		--	--		--	--		--	--		19.6765	11508		19.44	28178		19.42	23520		19.42	16087
		--	--		--	--		--	--		19.697	11441.9		19.46	28665		19.44	23369.2		19.44	16255
		--	--		--	--		--	--		19.7175	11477.7		19.48	28276		19.46	23041.7		19.46	16482
		--	--		--	--		--	--		19.738	11564.7		19.5	28545		19.48	23307.5		19.48	16206
		--	--		--	--		--	--		19.7585	11537.2		19.52	28198		19.5	23369.2		19.5	16213
		--	--		--	--		--	--		19.779	11448.5		19.54	28063		19.52	23084.2		19.52	16138
		--	--		--	--		--	--		19.7995	11413.2		19.56	28033		19.54	23389.2		19.54	15945
		--	--		--	--		--	--		19.82	11451.8		19.58	28227		19.56	23375.8		19.56	16217
		--	--		--	--		--	--		19.8405	11476.6		19.6	28003		19.58	23043.3		19.58	16070
		--	--		--	--		--	--		19.861	11517.4		19.62	27917		19.6	23216.7		19.6	16244
		--	--		--	--		--	--		19.8815	11462.3		19.64	28014		19.62	23201.7		19.62	16032
		--	--		--	--		--	--		19.902	11641.9		19.66	27815		19.64	23009.2		19.64	16114
		--	--		--	--		--	--		19.9225	11710.2		19.68	27644		19.66	22780		19.66	15887
		--	--		--	--		--	--		19.943	11676		19.7	27892		19.68	22945		19.68	15895
		--	--		--	--		--	--		19.9635	11503		19.72	27663		19.7	22981.7		19.7	15923
		--	--		--	--		--	--		19.984	11557.6		19.74	27591		19.72	22594.2		19.72	15638
		--	--		--	--		--	--		20.0045	11694.8		19.76	27682		19.74	22772.5		19.74	15727
		--	--		--	--		--	--		20.025	11427.5		19.78	27534		19.76	23075		19.76	15528
		--	--		--	--		--	--		20.0455	11494.8		19.8	27486		19.78	22720		19.78	15509
		--	--		--	--		--	--		20.066	11591.2		19.82	27675		19.8	22989.2		19.8	15499
		--	--		--	--		--	--		20.0865	11537.7		19.84	27533		19.82	22679.2		19.82	15492
		--	--		--	--		--	--		20.107	11382.9		19.86	27560		19.84	22619.2		19.84	15504
		--	--		--	--		--	--		20.1275	11712.4		19.88	27002		19.86	22390		19.86	15525
		--	--		--	--		--	--		20.148	11464.5		19.9	27255		19.88	22350.8		19.88	15608
		--	--		--	--		--	--		20.1685	11506.9		19.92	27274		19.9	22240		19.9	15574
		--	--		--	--		--	--		20.189	11650.1		19.94	27164		19.92	22538.3		19.92	15235
		--	--		--	--		--	--		20.2095	11548.2		19.96	27222		19.94	22357.5		19.94	15363
		--	--		--	--		--	--		20.23	11506.3		19.98	26831		19.96	22384.2		19.96	15465
		--	--		--	--		--	--		20.2505	11473.3		20	27061		19.98	22380		19.98	15581
		--	--		--	--		--	--		20.271	11381.3		20.02	27049		20	22384.2		20	15481
		--	--		--	--		--	--		20.2915	11435.8		20.04	27029		20.02	22318.3		20.02	15339
		--	--		--	--		--	--		20.312	11512.4		20.06	26744		20.04	22170.8		20.04	15175
		--	--		--	--		--	--		20.3325	11436.9		20.08	26909		20.06	22150		20.06	15195
		--	--		--	--		--	--		20.353	11451.2		20.1	26455		20.08	21985.8		20.08	15296
		--	--		--	--		--	--		20.3735	11442.4		20.12	26580		20.1	22251.7		20.1	15226
		--	--		--	--		--	--		20.394	11517.9		20.14	26759		20.12	21960		20.12	15013
		--	--		--	--		--	--		20.4145	11391.2		20.16	26510		20.14	22086.7		20.14	15260
		--	--		--	--		--	--		20.435	11499.7		20.18	26674		20.16	21802.5		20.16	15136
		--	--		--	--		--	--		20.4555	11403.9		20.2	26722		20.18	22005		20.18	15162
		--	--		--	--		--	--		20.476	11438.6		20.22	26562		20.2	21644.2		20.2	15139
		--	--		--	--		--	--		20.4965	11366.4		20.24	26298		20.22	21586.7		20.22	15064
		--	--		--	--		--	--		20.517	11346		20.26	26015		20.24	21853.3		20.24	15061
		--	--		--	--		--	--		20.5375	11424.8		20.28	26102		20.26	21570		20.26	15208
		--	--		--	--		--	--		20.558	11369.1		20.3	25950		20.28	21464.2		20.28	14749
		--	--		--	--		--	--		20.5785	11312.9		20.32	26322		20.3	21470		20.3	14917
		--	--		--	--		--	--		20.599	11240.8		20.34	25955		20.32	21343.3		20.32	14849
		--	--		--	--		--	--		20.6195	11303		20.36	25786		20.34	21309.2		20.34	15067
		--	--		--	--		--	--		20.64	11227.5		20.38	25818		20.36	21484.2		20.36	14695
		--	--		--	--		--	--		20.6605	11401.7		20.4	25639		20.38	21184.2		20.38	14908
		--	--		--	--		--	--		20.681	11358.7		20.42	25573		20.4	21251.7		20.4	14947
		--	--		--	--		--	--		20.7015	11308		20.44	25791		20.42	21241.7		20.42	14529
		--	--		--	--		--	--		20.722	11474.9		20.46	25752		20.44	21053.3		20.44	14776
		--	--		--	--		--	--		20.7425	11469.4		20.48	25672		20.46	21219.2		20.46	14707
		--	--		--	--		--	--		20.763	11411.6		20.5	25725		20.48	20861.7		20.48	14643
		--	--		--	--		--	--		20.7835	11406.1		20.52	25505		20.5	20932.5		20.5	14606
		--	--		--	--		--	--		20.804	11395.6		20.54	25663		20.52	21122.5		20.52	14549
		--	--		--	--		--	--		20.8245	11296.4		20.56	25460		20.54	21014.2		20.54	14569
		--	--		--	--		--	--		20.845	11302.5		20.58	25208		20.56	21002.5		20.56	14456
		--	--		--	--		--	--		20.8655	11212.7		20.6	25357		20.58	20860		20.58	14489
		--	--		--	--		--	--		20.886	11041.9		20.62	25137		20.6	20987.5		20.6	14405
		--	--		--	--		--	--		20.9065	11162		20.64	25096		20.62	20521.7		20.62	14144
		--	--		--	--		--	--		20.927	11110.2		20.66	25018		20.64	20805		20.64	14403
		--	--		--	--		--	--		20.9475	10985.1		20.68	25245		20.66	20765.8		20.66	14291
		--	--		--	--		--	--		20.968	11025.9		20.7	25165		20.68	20753.3		20.68	14284
		--	--		--	--		--	--		20.9885	10915.2		20.72	24934		20.7	20662.5		20.7	14144
		--	--		--	--		--	--		21.009	11012.7		20.74	24901		20.72	20516.7		20.72	14178
		--	--		--	--		--	--		21.0295	11039.1		20.76	25098		20.74	20770.8		20.74	14147
		--	--		--	--		--	--		21.05	10928.9		20.78	25117		20.76	20515		20.76	14271
		--	--		--	--		--	--		21.0705	10850.7		20.8	24768		20.78	20600		20.78	14207
		--	--		--	--		--	--		21.091	10747.1		20.82	24850		20.8	20617.5		20.8	14143
		--	--		--	--		--	--		21.1115	10808.3		20.84	24701		20.82	20640		20.82	13945
		--	--		--	--		--	--		21.132	10789		20.86	24760		20.84	20275.8		20.84	13941
		--	--		--	--		--	--		21.1525	10847.4		20.88	24620		20.86	20415.8		20.86	13958
		--	--		--	--		--	--		21.173	10864.5		20.9	24484		20.88	20378.3		20.88	14013
		--	--		--	--		--	--		21.1935	10840.8		20.92	24253		20.9	20160		20.9	13869
		--	--		--	--		--	--		21.214	10863.9		20.94	24381		20.92	20059.2		20.92	13924
		--	--		--	--		--	--		21.2345	10783.5		20.96	24298		20.94	19970.8		20.94	13896
		--	--		--	--		--	--		21.255	10851.8		20.98	24460		20.96	20279.2		20.96	13906
		--	--		--	--		--	--		21.2755	10861.2		21	24327		20.98	20090.8		20.98	13660
		--	--		--	--		--	--		21.296	10688.2		21.02	24164		21	20160.8		21	13860
		--	--		--	--		--	--		21.3165	10783.5		21.04	23947		21.02	19980		21.02	13724
		--	--		--	--		--	--		21.337	10676		21.06	24067		21.04	19871.7		21.04	13652
		--	--		--	--		--	--		21.3576	10824.2		21.08	24151		21.06	20150		21.06	13564
		--	--		--	--		--	--		21.3781	10667.8		21.1	24289		21.08	19729.2		21.08	13452
		--	--		--	--		--	--		21.3986	10591.2		21.12	24000		21.1	19750		21.1	13398
		--	--		--	--		--	--		21.4191	10678.2		21.14	23981		21.12	19446.7		21.12	13597
		--	--		--	--		--	--		21.4396	10752.1		21.16	23767		21.14	19760.8		21.14	13536
		--	--		--	--		--	--		21.4601	10483.7		21.18	23761		21.16	19674.2		21.16	13402
		--	--		--	--		--	--		21.4806	10474.9		21.2	23910		21.18	19590.8		21.18	13415
		--	--		--	--		--	--		21.5011	10545.5		21.22	24032		21.2	19618.3		21.2	13361
		--	--		--	--		--	--		21.5216	10474.9		21.24	23509		21.22	19805		21.22	13174
		--	--		--	--		--	--		21.5421	10494.2		21.26	23616		21.24	19610		21.24	13379
		--	--		--	--		--	--		21.5626	10345.5		21.28	23853		21.26	19627.5		21.26	13252
		--	--		--	--		--	--		21.5831	10422		21.3	23679		21.28	19420		21.28	13274
		--	--		--	--		--	--		21.6036	10479.3		21.32	23550		21.3	19554.2		21.3	13210
		--	--		--	--		--	--		21.6241	10365.3		21.34	23579		21.32	19354.2		21.32	13351
		--	--		--	--		--	--		21.6446	10415.4		21.36	23457		21.34	19392.5		21.34	13248
		--	--		--	--		--	--		21.6651	10342.1		21.38	23442		21.36	19587.5		21.36	13019
		--	--		--	--		--	--		21.6856	10339.4		21.4	23484		21.38	19518.3		21.38	13207
		--	--		--	--		--	--		21.7061	10372.5		21.42	23367		21.4	19445.8		21.4	13072
		--	--		--	--		--	--		21.7266	10102.5		21.44	23433		21.42	19648.3		21.42	13157
		--	--		--	--		--	--		21.7471	10278.8		21.46	23219		21.44	19635.8		21.44	13053
		--	--		--	--		--	--		21.7676	10165.3		21.48	23482		21.46	19488.3		21.46	13205
		--	--		--	--		--	--		21.7881	10179.1		21.5	23274		21.48	19338.3		21.48	13161
		--	--		--	--		--	--		21.8086	10149.9		21.52	23212		21.5	19100		21.5	13014
		--	--		--	--		--	--		21.8291	10094.8		21.54	23137		21.52	19303.3		21.52	13165
		--	--		--	--		--	--		21.8496	9944.9		21.56	23161		21.54	19088.3		21.54	13019
		--	--		--	--		--	--		21.8701	9958.13		21.58	23048		21.56	19010		21.56	12951
		--	--		--	--		--	--		21.8906	10002.2		21.6	23089		21.58	19098.3		21.58	12970
		--	--		--	--		--	--		21.9111	10081		21.62	23019		21.6	19085.8		21.6	13103
		--	--		--	--		--	--		21.9316	10081		21.64	22888		21.62	18992.5		21.62	12765
		--	--		--	--		--	--		21.9521	9966.39		21.66	23111		21.64	18640		21.64	12884
		--	--		--	--		--	--		21.9726	9753.17		21.68	23061		21.66	18725.8		21.66	12984
		--	--		--	--		--	--		21.9931	9801.65		21.7	22546		21.68	18712.5		21.68	12871
		--	--		--	--		--	--		22.0136	9901.38		21.72	22655		21.7	18589.2		21.7	12824
		--	--		--	--		--	--		22.0341	9698.62		21.74	22329		21.72	18609.2		21.72	13024
		--	--		--	--		--	--		22.0546	9763.64		21.76	22938		21.74	18585		21.74	12808
		--	--		--	--		--	--		22.0751	9580.72		21.78	22535		21.76	18420.8		21.76	12694
		--	--		--	--		--	--		22.0956	9701.38		21.8	22072		21.78	18390.8		21.78	12773
		--	--		--	--		--	--		22.1161	9704.68		21.82	22261		21.8	18516.7		21.8	12679
		--	--		--	--		--	--		22.1366	9769.7		21.84	22334		21.82	18311.7		21.82	12571
		--	--		--	--		--	--		22.1571	9825.34		21.86	22241		21.84	18160.8		21.84	12552
		--	--		--	--		--	--		22.1776	9825.9		21.88	22292		21.86	18195		21.86	12558
		--	--		--	--		--	--		22.1981	9730.58		21.9	22228		21.88	18163.3		21.88	12611
		--	--		--	--		--	--		22.2186	9630.3		21.92	22125		21.9	18120.8		21.9	12377
		--	--		--	--		--	--		22.2391	9570.8		21.94	22514		21.92	18245.8		21.92	12440
		--	--		--	--		--	--		22.2596	9600		21.96	22225		21.94	18403.3		21.94	12397
		--	--		--	--		--	--		22.2801	9738.29		21.98	22216		21.96	18184.2		21.96	12427
		--	--		--	--		--	--		22.3006	9582.92		22	22038		21.98	18174.2		21.98	12136
		--	--		--	--		--	--		22.3211	9541.6		22.02	21942		22	18020		22	12190
		--	--		--	--		--	--		22.3416	9583.47		22.04	21637		22.02	18015.8		22.02	12143
		--	--		--	--		--	--		22.3621	9419.83		22.06	21701		22.04	18073.3		22.04	12145
		--	--		--	--		--	--		22.3826	9514.6		22.08	21817		22.06	17826.7		22.06	12140
		--	--		--	--		--	--		22.4031	9473.28		22.1	21825		22.08	17982.5		22.08	12096
		--	--		--	--		--	--		22.4236	9471.63		22.12	21763		22.1	17885		22.1	12086
		--	--		--	--		--	--		22.4441	9471.07		22.14	21405		22.12	17974.2		22.12	12122
		--	--		--	--		--	--		22.4646	9428.1		22.16	21739		22.14	17912.5		22.14	12241
		--	--		--	--		--	--		22.4851	9453.44		22.18	21789		22.16	17996.7		22.16	12003
		--	--		--	--		--	--		22.5056	9327.82		22.2	21777		22.18	17774.2		22.18	11960
		--	--		--	--		--	--		22.5261	9567.49		22.22	21563		22.2	17762.5		22.2	12175
		--	--		--	--		--	--		22.5466	9519.56		22.24	21481		22.22	18014.2		22.22	11930
		--	--		--	--		--	--		22.5671	9478.79		22.26	21467		22.24	17608.3		22.24	11887
		--	--		--	--		--	--		22.5876	9602.2		22.28	21329		22.26	17765.8		22.26	12151
		--	--		--	--		--	--		22.6081	9597.8		22.3	21375		22.28	17714.2		22.28	12035
		--	--		--	--		--	--		22.6286	9828.1		22.32	21061		22.3	17631.7		22.3	11764
		--	--		--	--		--	--		22.6491	10024.8		22.34	21261		22.32	17578.3		22.32	11951
		--	--		--	--		--	--		22.6696	10024.8		22.36	21013		22.34	17684.2		22.34	11819
		--	--		--	--		--	--		22.6901	10020.4		22.38	21256		22.36	17157.5		22.36	11754
		--	--		--	--		--	--		22.7106	9752.62		22.4	20924		22.38	17365		22.38	11438
		--	--		--	--		--	--		22.7311	9559.23		22.42	21021		22.4	17402.5		22.4	11731
		--	--		--	--		--	--		22.7516	9542.7		22.44	20980		22.42	17505.8		22.42	11570
		--	--		--	--		--	--		22.7721	9521.21		22.46	20814		22.44	17305.8		22.44	11670
		--	--		--	--		--	--		22.7926	9349.86		22.48	20983		22.46	17330		22.46	11576
		--	--		--	--		--	--		22.8131	9330.03		22.5	20850		22.48	17280		22.48	11750
		--	--		--	--		--	--		22.8336	9168.6		22.52	20933		22.5	17285		22.5	11630
		--	--		--	--		--	--		22.8541	9182.37		22.54	20718		22.52	17187.5		22.52	11727
		--	--		--	--		--	--		22.8746	9089.81		22.56	20784		22.54	17080		22.54	11547
		--	--		--	--		--	--		22.8951	9147.11		22.58	21047		22.56	17347.5		22.56	11411
		--	--		--	--		--	--		22.9156	9088.71		22.6	20876		22.58	17228.3		22.58	11621
		--	--		--	--		--	--		22.9361	8957.58		22.62	20959		22.6	17433.3		22.6	11544
		--	--		--	--		--	--		22.9566	8838.57		22.64	21103		22.62	17345.8		22.62	11424
		--	--		--	--		--	--		22.9771	8979.06		22.66	21354		22.64	17461.7		22.64	11418
		--	--		--	--		--	--		22.9976	8861.16		22.68	21497		22.66	17529.2		22.66	11433
		--	--		--	--		--	--		23.0181	8804.96		22.7	22034		22.68	18315		22.68	11398
		--	--		--	--		--	--		23.0386	8707.44		22.72	22263		22.7	18732.5		22.7	11314
		--	--		--	--		--	--		23.0591	8646.28		22.74	22005		22.72	19252.5		22.72	11240
		--	--		--	--		--	--		23.0796	8577.96		22.76	21708		22.74	19682.5		22.74	11272
		--	--		--	--		--	--		23.1001	8661.71		22.78	21254		22.76	18476.7		22.76	11085
		--	--		--	--		--	--		23.1206	8464.46		22.8	21012		22.78	18205.8		22.78	11289
		--	--		--	--		--	--		23.1411	8471.07		22.82	20477		22.8	17955.8		22.8	11150
		--	--		--	--		--	--		23.1616	8515.7		22.84	20316		22.82	17335		22.82	11076
		--	--		--	--		--	--		23.1821	8490.91		22.86	20082		22.84	16573.3		22.84	11063
		--	--		--	--		--	--		23.2026	8238.57		22.88	20151		22.86	16880.8		22.86	11276
		--	--		--	--		--	--		23.2231	8201.1		22.9	20194		22.88	16594.2		22.88	11240
		--	--		--	--		--	--		23.2436	8400		22.92	20066		22.9	16753.3		22.9	11041
		--	--		--	--		--	--		23.2641	8319.01		22.94	20335		22.92	16632.5		22.92	11177
		--	--		--	--		--	--		23.2846	8315.7		22.96	20396		22.94	16575		22.94	11117
		--	--		--	--		--	--		23.3051	8234.71		22.98	20118		22.96	16550.8		22.96	11042
		--	--		--	--		--	--		23.3256	8207.71		23	20203		22.98	16446.7		22.98	10984
		--	--		--	--		--	--		23.3461	8438.57		23.02	19979		23	16457.5		23	10960
		--	--		--	--		--	--		23.3666	8407.16		23.04	19864		23.02	16325.8		23.02	11166
		--	--		--	--		--	--		23.3871	8512.4		23.06	19716		23.04	16375.8		23.04	10861
		--	--		--	--		--	--		23.4076	9414.88		23.08	19722		23.06	16348.3		23.06	10918
		--	--		--	--		--	--		23.4282	11226.4		23.1	19736		23.08	16405.8		23.08	10887
		--	--		--	--		--	--		23.4487	14032.5		23.12	19640		23.1	16275		23.1	10868
		--	--		--	--		--	--		23.4692	17003.3		23.14	19685		23.12	16253.3		23.12	10732
		--	--		--	--		--	--		23.4897	13975.8		23.16	19569		23.14	16313.3		23.14	10744
		--	--		--	--		--	--		23.5102	12702.5		23.18	19561		23.16	16315		23.16	10842
		--	--		--	--		--	--		23.5307	12744.9		23.2	19534		23.18	16160.8		23.18	10839
		--	--		--	--		--	--		23.5512	10151.5		23.22	19694		23.2	16253.3		23.2	10813
		--	--		--	--		--	--		23.5717	8617.63		23.24	19786		23.22	15940		23.22	10791
		--	--		--	--		--	--		23.5922	8180.17		23.26	19720		23.24	16113.3		23.24	10681
		--	--		--	--		--	--		23.6127	7863.91		23.28	19515		23.26	16117.5		23.26	10599
		--	--		--	--		--	--		23.6332	7758.68		23.3	19384		23.28	15980.8		23.28	10558
		--	--		--	--		--	--		23.6537	7698.62		23.32	19347		23.3	16055.8		23.3	10805
		--	--		--	--		--	--		23.6742	7838.02		23.34	19573		23.32	15793.3		23.32	10632
		--	--		--	--		--	--		23.6947	7650.14		23.36	19586		23.34	15959.2		23.34	10787
		--	--		--	--		--	--		23.7152	7514.6		23.38	19726		23.36	16086.7		23.36	10669
		--	--		--	--		--	--		23.7357	7570.8		23.4	19509		23.38	15977.5		23.38	10611
		--	--		--	--		--	--		23.7562	7511.29		23.42	19650		23.4	15872.5		23.4	10690
		--	--		--	--		--	--		23.7767	7326.72		23.44	19732		23.42	15913.3		23.42	10595
		--	--		--	--		--	--		23.7972	7404.41		23.46	19899		23.44	15812.5		23.44	10562
		--	--		--	--		--	--		23.8177	7359.23		23.48	19741		23.46	15782.5		23.46	10373
		--	--		--	--		--	--		23.8382	7312.95		23.5	20157		23.48	15902.5		23.48	10550
		--	--		--	--		--	--		23.8587	7302.48		23.52	20518		23.5	15972.5		23.5	10513
		--	--		--	--		--	--		23.8792	7287.05		23.54	21098		23.52	15879.2		23.52	10622
		--	--		--	--		--	--		23.8997	7287.05		23.56	20258		23.54	15735.8		23.54	10517
		--	--		--	--		--	--		23.9202	7283.75		23.58	20071		23.56	15893.3		23.56	10381
		--	--		--	--		--	--		23.9407	7190.63		23.6	19986		23.58	15673.3		23.58	10330
		--	--		--	--		--	--		23.9612	7102.48		23.62	19341		23.6	15755.8		23.6	10418
		--	--		--	--		--	--		23.9817	7160.33		23.64	19059		23.62	15802.5		23.62	10357
		--	--		--	--		--	--		24.0022	7047.93		23.66	19021		23.64	15485.8		23.64	10332
		--	--		--	--		--	--		24.0227	7168.6		23.68	18984		23.66	15548.3		23.66	10210
		--	--		--	--		--	--		24.0432	7081.54		23.7	18731		23.68	15550		23.68	10272
		--	--		--	--		--	--		24.0637	7014.33		23.72	18802		23.7	15484.2		23.7	10351
		--	--		--	--		--	--		24.0842	7090.91		23.74	18834		23.72	15462.5		23.72	10498
		--	--		--	--		--	--		24.1047	7068.32		23.76	18515		23.74	15485		23.74	10209
		--	--		--	--		--	--		24.1252	7009.92		23.78	18940		23.76	15401.7		23.76	10204
		--	--		--	--		--	--		24.1457	6994.49		23.8	18731		23.78	15393.3		23.78	10260
		--	--		--	--		--	--		24.1662	7024.24		23.82	18876		23.8	15307.5		23.8	10033
		--	--		--	--		--	--		24.1867	6970.8		23.84	18758		23.82	15448.3		23.82	10049
		--	--		--	--		--	--		24.2072	6900.28		23.86	18499		23.84	15385.8		23.84	10098
		--	--		--	--		--	--		24.2277	6946.01		23.88	18774		23.86	15325.8		23.86	10241
		--	--		--	--		--	--		24.2482	6893.66		23.9	18590		23.88	15224.2		23.88	9987
		--	--		--	--		--	--		24.2687	6800		23.92	18519		23.9	15250.8		23.9	10084
		--	--		--	--		--	--		24.2892	6782.92		23.94	18507		23.92	15003.3		23.92	10183
		--	--		--	--		--	--		24.3097	6854.55		23.96	18497		23.94	15071.7		23.94	10164
		--	--		--	--		--	--		24.3302	6647.93		23.98	18687		23.96	15148.3		23.96	10199
		--	--		--	--		--	--		24.3507	6747.11		24	18446		23.98	14946.7		23.98	10136
		--	--		--	--		--	--		24.3712	6665.01		24.02	18377		24	15039.2		24	10039
		--	--		--	--		--	--		24.3917	6719.01		24.04	18447		24.02	15114.2		24.02	10041
		--	--		--	--		--	--		24.4122	6589.53		24.06	18159		24.04	15205.8		24.04	10070
		--	--		--	--		--	--		24.4327	6644.08		24.08	18092		24.06	14991.7		24.06	9921
		--	--		--	--		--	--		24.4532	6594.49		24.1	18215		24.08	15085		24.08	10079
		--	--		--	--		--	--		24.4737	6551.52		24.12	18123		24.1	15000		24.1	9797
		--	--		--	--		--	--		24.4942	6679.34		24.14	18214		24.12	14844.2		24.12	9767
		--	--		--	--		--	--		24.5147	6683.75		24.16	18352		24.14	14910.8		24.14	9823
		--	--		--	--		--	--		24.5352	6642.98		24.18	18372		24.16	14951.7		24.16	9986
		--	--		--	--		--	--		24.5557	6541.6		24.2	18241		24.18	14775		24.18	9793
		--	--		--	--		--	--		24.5762	6549.31		24.22	17918		24.2	14806.7		24.2	9850
		--	--		--	--		--	--		24.5967	6556.47		24.24	18059		24.22	14649.2		24.22	9767
		--	--		--	--		--	--		24.6172	6473.83		24.26	17809		24.24	14735.8		24.24	9681
		--	--		--	--		--	--		24.6377	6478.24		24.28	17970		24.26	14840		24.26	9651
		--	--		--	--		--	--		24.6582	6426.45		24.3	18054		24.28	15023.3		24.28	9770
		--	--		--	--		--	--		24.6787	6457.85		24.32	18068		24.3	14836.7		24.3	9813
		--	--		--	--		--	--		24.6992	6379.61		24.34	17883		24.32	14650.8		24.32	9657
		--	--		--	--		--	--		24.7197	6299.17		24.36	17788		24.34	14577.5		24.34	9616
		--	--		--	--		--	--		24.7402	6359.78		24.38	17763		24.36	14682.5		24.36	9679
		--	--		--	--		--	--		24.7607	6395.59		24.4	17548		24.38	14661.7		24.38	9638
		--	--		--	--		--	--		24.7812	6354.27		24.42	17767		24.4	14611.7		24.4	9670
		--	--		--	--		--	--		24.8017	6328.93		24.44	17645		24.42	14637.5		24.42	9608
		--	--		--	--		--	--		24.8222	6268.32		24.46	17784		24.44	14547.5		24.44	9442
		--	--		--	--		--	--		24.8427	6259.5		24.48	17927		24.46	14565.8		24.46	9618
		--	--		--	--		--	--		24.8632	6179.61		24.5	17631		24.48	14580		24.48	9580
		--	--		--	--		--	--		24.8837	6191.74		24.52	17677		24.5	14568.3		24.5	9394
		--	--		--	--		--	--		24.9042	6291.46		24.54	17459		24.52	14450.8		24.52	9557
		--	--		--	--		--	--		24.9247	6145.45		24.56	17468		24.54	14280.8		24.54	9428
		--	--		--	--		--	--		24.9452	6203.31		24.58	17573		24.56	14509.2		24.56	9632
		--	--		--	--		--	--		24.9657	6194.49		24.6	17417		24.58	14527.5		24.58	9564
		--	--		--	--		--	--		24.9862	6079.89		24.62	17423		24.6	14345		24.6	9504
		--	--		--	--		--	--		25.0067	6126.72		24.64	17414		24.62	14223.3		24.62	9579
		--	--		--	--		--	--		25.0272	6136.09		24.66	17499		24.64	14291.7		24.64	9380
		--	--		--	--		--	--		25.0477	6134.99		24.68	17234		24.66	14563.3		24.66	9320
		--	--		--	--		--	--		25.0682	6089.26		24.7	17230		24.68	14315.8		24.68	9371
		--	--		--	--		--	--		25.0887	6073.83		24.72	17221		24.7	14302.5		24.7	9342
		--	--		--	--		--	--		25.1092	5985.12		24.74	17152		24.72	14388.3		24.72	9455
		--	--		--	--		--	--		25.1297	6005.51		24.76	17322		24.74	13948.3		24.74	9401
		--	--		--	--		--	--		25.1502	6054.55		24.78	17281		24.76	14327.5		24.76	9358
		--	--		--	--		--	--		25.1707	6012.12		24.8	17218		24.78	13966.7		24.78	9269
		--	--		--	--		--	--		25.1912	6133.88		24.82	17163		24.8	14165.8		24.8	9340
		--	--		--	--		--	--		25.2117	5997.25		24.84	17314		24.82	14171.7		24.82	9385
		--	--		--	--		--	--		25.2322	5911.29		24.86	17304		24.84	14168.3		24.84	9091
		--	--		--	--		--	--		25.2527	6042.42		24.88	17275		24.86	14138.3		24.86	9407
		--	--		--	--		--	--		25.2732	5958.13		24.9	17296		24.88	14170		24.88	9101
		--	--		--	--		--	--		25.2937	6031.96		24.92	17194		24.9	14133.3		24.9	9082
		--	--		--	--		--	--		25.3142	5977.41		24.94	17401		24.92	14310		24.92	9164
		--	--		--	--		--	--		25.3347	5892.56		24.96	17295		24.94	14145.8		24.94	9289
		--	--		--	--		--	--		25.3552	5920.66		24.98	17484		24.96	14259.2		24.96	9192
		--	--		--	--		--	--		25.3757	5917.91		25	17304		24.98	14205.8		24.98	9077
		--	--		--	--		--	--		25.3962	5803.86		25.02	17456		25	14279.2		25	8997
		--	--		--	--		--	--		25.4167	5878.79		25.04	17596		25.02	14155.8		25.02	8923
		--	--		--	--		--	--		25.4372	5784.02		25.06	17195		25.04	14050.8		25.04	9097
		--	--		--	--		--	--		25.4577	5669.42		25.08	17085		25.06	14315		25.06	9086
		--	--		--	--		--	--		25.4782	5695.87		25.1	17282		25.08	14197.5		25.08	9243
		--	--		--	--		--	--		25.4988	5793.39		25.12	17161		25.1	14297.5		25.1	9091
		--	--		--	--		--	--		25.5193	5734.99		25.14	17121		25.12	14482.5		25.12	9077
		--	--		--	--		--	--		25.5398	5721.21		25.16	16955		25.14	13937.5		25.14	9052
		--	--		--	--		--	--		25.5603	5622.59		25.18	16982		25.16	14093.3		25.16	9062
		--	--		--	--		--	--		25.5808	5689.81		25.2	16722		25.18	13965.8		25.18	9135
		--	--		--	--		--	--		25.6013	5609.37		25.22	16720		25.2	13892.5		25.2	8894
		--	--		--	--		--	--		25.6218	5693.11		25.24	17000		25.22	13925.8		25.22	9147
		--	--		--	--		--	--		25.6423	5624.24		25.26	17041		25.24	13886.7		25.24	9089
		--	--		--	--		--	--		25.6628	5571.35		25.28	16848		25.26	13802.5		25.26	9154
		--	--		--	--		--	--		25.6833	5615.98		25.3	16890		25.28	13875.8		25.28	9366
		--	--		--	--		--	--		25.7038	5519.56		25.32	17272		25.3	14100.8		25.3	9167
		--	--		--	--		--	--		25.7243	5612.12		25.34	17621		25.32	14075		25.32	9227
		--	--		--	--		--	--		25.7448	5435.26		25.36	17710		25.34	14563.3		25.34	9164
		--	--		--	--		--	--		25.7653	5549.86		25.38	17350		25.36	15116.7		25.36	9218
		--	--		--	--		--	--		25.7858	5541.05		25.4	17109		25.38	15090.8		25.38	9176
		--	--		--	--		--	--		25.8063	5550.41		25.42	16932		25.4	14695.8		25.4	9034
		--	--		--	--		--	--		25.8268	5492.56		25.44	16714		25.42	14373.3		25.42	9022
		--	--		--	--		--	--		25.8473	5419.28		25.46	16569		25.44	14280		25.44	8869
		--	--		--	--		--	--		25.8678	5543.25		25.48	16359		25.46	14025.8		25.46	8961
		--	--		--	--		--	--		25.8883	5504.13		25.5	16364		25.48	13551.7		25.48	8833
		--	--		--	--		--	--		25.9088	5530.58		25.52	16319		25.5	13433.3		25.5	8806
		--	--		--	--		--	--		25.9293	5485.4		25.54	16013		25.52	13339.2		25.52	8817
		--	--		--	--		--	--		25.9498	5507.99		25.56	16234		25.54	13373.3		25.54	8813
		--	--		--	--		--	--		25.9703	5444.08		25.58	15971		25.56	13353.3		25.56	8600
		--	--		--	--		--	--		25.9908	5465.01		25.6	16271		25.58	13260.8		25.58	8727
		--	--		--	--		--	--		26.0113	5490.36		25.62	16019		25.6	13391.7		25.6	8521
		--	--		--	--		--	--		26.0318	5458.95		25.64	16086		25.62	13119.2		25.62	8589
		--	--		--	--		--	--		26.0523	5406.61		25.66	15912		25.64	13068.3		25.64	8693
		--	--		--	--		--	--		26.0728	5338.84		25.68	15799		25.66	13275.8		25.66	8589
		--	--		--	--		--	--		26.0933	5386.23		25.7	15894		25.68	13125.8		25.68	8622
		--	--		--	--		--	--		26.1138	5350.96		25.72	16021		25.7	12920		25.7	8466
		--	--		--	--		--	--		26.1343	5327.27		25.74	16126		25.72	13003.3		25.72	8537
		--	--		--	--		--	--		26.1548	5378.51		25.76	15731		25.74	13097.5		25.74	8453
		--	--		--	--		--	--		26.1753	5306.34		25.78	15868		25.76	12940.8		25.76	8458
		--	--		--	--		--	--		26.1958	5292.56		25.8	15920		25.78	13095.8		25.78	8388
		--	--		--	--		--	--		26.2163	5306.34		25.82	15769		25.8	12985		25.8	8446
		--	--		--	--		--	--		26.2368	5271.63		25.84	15998		25.82	12922.5		25.82	8452
		--	--		--	--		--	--		26.2573	5327.27		25.86	15893		25.84	12789.2		25.84	8384
		--	--		--	--		--	--		26.2778	5211.57		25.88	15616		25.86	12929.2		25.86	8375
		--	--		--	--		--	--		26.2983	5246.83		25.9	15709		25.88	12746.7		25.88	8431
		--	--		--	--		--	--		26.3188	5333.33		25.92	15740		25.9	12786.7		25.9	8367
		--	--		--	--		--	--		26.3393	5226.45		25.94	15586		25.92	12892.5		25.92	8430
		--	--		--	--		--	--		26.3598	5316.8		25.96	15460		25.94	12860		25.94	8510
		--	--		--	--		--	--		26.3803	5206.06		25.98	15614		25.96	12755		25.96	8286
		--	--		--	--		--	--		26.4008	5278.79		26	15584		25.98	12645.8		25.98	8333
		--	--		--	--		--	--		26.4213	5267.77		26.02	15503		26	12756.7		26	8257
		--	--		--	--		--	--		26.4418	5332.78		26.04	15488		26.02	12557.5		26.02	8177
		--	--		--	--		--	--		26.4623	5323.97		26.06	15449		26.04	12532.5		26.04	8177
		--	--		--	--		--	--		26.4828	5284.85		26.08	15520		26.06	12700.8		26.06	8156
		--	--		--	--		--	--		26.5033	5505.79		26.1	15127		26.08	12501.7		26.08	8275
		--	--		--	--		--	--		26.5238	5441.32		26.12	15335		26.1	12479.2		26.1	8122
		--	--		--	--		--	--		26.5443	5407.16		26.14	15275		26.12	12421.7		26.12	8079
		--	--		--	--		--	--		26.5648	5332.23		26.16	15165		26.14	12452.5		26.14	8089
		--	--		--	--		--	--		26.5853	5386.23		26.18	15195		26.16	12385.8		26.16	8007
		--	--		--	--		--	--		26.6058	5249.04		26.2	15174		26.18	12410.8		26.18	8216
		--	--		--	--		--	--		26.6263	5277.13		26.22	15045		26.2	12234.2		26.2	8065
		--	--		--	--		--	--		26.6468	5200.55		26.24	15062		26.22	12366.7		26.22	8060
		--	--		--	--		--	--		26.6673	5154.27		26.26	15072		26.24	12443.3		26.24	7968
		--	--		--	--		--	--		26.6878	5119.01		26.28	14676		26.26	12335.8		26.26	8114
		--	--		--	--		--	--		26.7083	5098.62		26.3	14969		26.28	12433.3		26.28	8100
		--	--		--	--		--	--		26.7288	5158.13		26.32	14855		26.3	12235.8		26.3	8040
		--	--		--	--		--	--		26.7493	5157.58		26.34	14964		26.32	12164.2		26.32	8096
		--	--		--	--		--	--		26.7698	5067.77		26.36	14872		26.34	12275		26.34	7879
		--	--		--	--		--	--		26.7903	5031.96		26.38	15139		26.36	12300		26.36	8020
		--	--		--	--		--	--		26.8108	5094.21		26.4	14856		26.38	12351.7		26.38	7933
		--	--		--	--		--	--		26.8313	5058.95		26.42	14962		26.4	12261.7		26.4	8003
		--	--		--	--		--	--		26.8518	5039.67		26.44	14914		26.42	12283.3		26.42	7940
		--	--		--	--		--	--		26.8723	5009.92		26.46	14824		26.44	12340.8		26.44	7774
		--	--		--	--		--	--		26.8928	4955.37		26.48	14943		26.46	12192.5		26.46	7829
		--	--		--	--		--	--		26.9133	4922.31		26.5	15335		26.48	12200		26.48	7656
		--	--		--	--		--	--		26.9338	4996.69		26.52	14973		26.5	12154.2		26.5	7842
		--	--		--	--		--	--		26.9543	5000.55		26.54	15305		26.52	12585.8		26.52	7915
		--	--		--	--		--	--		26.9748	5053.99		26.56	15488		26.54	12613.3		26.54	7828
		--	--		--	--		--	--		26.9953	4895.87		26.58	16133		26.56	12640.8		26.56	7700
		--	--		--	--		--	--		27.0158	4936.64		26.6	16634		26.58	13048.3		26.58	7659
		--	--		--	--		--	--		27.0363	4953.17		26.62	16392		26.6	13541.7		26.6	7767
		--	--		--	--		--	--		27.0568	4922.87		26.64	15811		26.62	14150		26.62	7769
		--	--		--	--		--	--		27.0773	4839.12		26.66	15847		26.64	13725		26.64	7763
		--	--		--	--		--	--		27.0978	4890.36		26.68	15465		26.66	12960.8		26.66	7680
		--	--		--	--		--	--		27.1183	4794.49		26.7	14973		26.68	12859.2		26.68	7705
		--	--		--	--		--	--		27.1388	4734.44		26.72	14558		26.7	12872.5		26.7	7787
		--	--		--	--		--	--		27.1593	4758.13		26.74	14301		26.72	12186.7		26.72	7697
		--	--		--	--		--	--		27.1798	4909.09		26.76	14431		26.74	11884.2		26.74	7634
		--	--		--	--		--	--		27.2003	4792.29		26.78	14473		26.76	11836.7		26.76	7477
		--	--		--	--		--	--		27.2208	4808.82		26.8	14062		26.78	11780.8		26.78	7724
		--	--		--	--		--	--		27.2413	4823.69		26.82	14203		26.8	11781.7		26.8	7571
		--	--		--	--		--	--		27.2618	4884.85		26.84	14100		26.82	11578.3		26.82	7571
		--	--		--	--		--	--		27.2823	4801.65		26.86	14136		26.84	11663.3		26.84	7481
		--	--		--	--		--	--		27.3028	4723.97		26.88	13997		26.86	11756.7		26.86	7522
		--	--		--	--		--	--		27.3233	4794.49		26.9	14226		26.88	11457.5		26.88	7505
		--	--		--	--		--	--		27.3438	4758.13		26.92	14007		26.9	11324.2		26.9	7598
		--	--		--	--		--	--		27.3643	4751.52		26.94	14017		26.92	11679.2		26.92	7359
		--	--		--	--		--	--		27.3848	4797.8		26.96	13931		26.94	11480		26.94	7443
		--	--		--	--		--	--		27.4053	4759.23		26.98	13948		26.96	11362.5		26.96	7406
		--	--		--	--		--	--		27.4258	4714.6		27	14017		26.98	11546.7		26.98	7565
		--	--		--	--		--	--		27.4463	4817.63		27.02	13733		27	11344.2		27	7339
		--	--		--	--		--	--		27.4668	4874.93		27.04	13999		27.02	11536.7		27.02	7193
		--	--		--	--		--	--		27.4873	4806.61		27.06	13787		27.04	11382.5		27.04	7477
		--	--		--	--		--	--		27.5078	4923.97		27.08	13957		27.06	11276.7		27.06	7269
		--	--		--	--		--	--		27.5283	4925.62		27.1	13720		27.08	11344.2		27.08	7339
		--	--		--	--		--	--		27.5489	4943.8		27.12	13903		27.1	11305		27.1	7410
		--	--		--	--		--	--		27.5694	4800.55		27.14	14025		27.12	11125		27.12	7428
		--	--		--	--		--	--		27.5899	4851.24		27.16	13534		27.14	11288.3		27.14	7435
		--	--		--	--		--	--		27.6104	4829.75		27.18	13693		27.16	11228.3		27.16	7430
		--	--		--	--		--	--		27.6309	4749.86		27.2	13883		27.18	11252.5		27.18	7295
		--	--		--	--		--	--		27.6514	4568.6		27.22	13541		27.2	11223.3		27.2	7373
		--	--		--	--		--	--		27.6719	4617.08		27.24	13557		27.22	11131.7		27.22	7255
		--	--		--	--		--	--		27.6924	4686.5		27.26	13605		27.24	11089.2		27.24	7179
		--	--		--	--		--	--		27.7129	4656.75		27.28	13525		27.26	10927.5		27.26	7192
		--	--		--	--		--	--		27.7334	4541.05		27.3	13349		27.28	11083.3		27.28	7130
		--	--		--	--		--	--		27.7539	4628.1		27.32	13392		27.3	11045.8		27.3	7237
		--	--		--	--		--	--		27.7744	4712.4		27.34	13372		27.32	11112.5		27.32	7076
		--	--		--	--		--	--		27.7949	4569.15		27.36	13574		27.34	11039.2		27.34	7109
		--	--		--	--		--	--		27.8154	4723.42		27.38	13251		27.36	10970		27.36	7105
		--	--		--	--		--	--		27.8359	4671.63		27.4	13362		27.38	10844.2		27.38	7027
		--	--		--	--		--	--		27.8564	4626.45		27.42	13211		27.4	10926.7		27.4	6970
		--	--		--	--		--	--		27.8769	4636.36		27.44	13266		27.42	10835		27.42	6827
		--	--		--	--		--	--		27.8974	4549.86		27.46	13096		27.44	10690.8		27.44	6904
		--	--		--	--		--	--		27.9179	4596.14		27.48	13213		27.46	10995.8		27.46	6965
		--	--		--	--		--	--		27.9384	4514.05		27.5	13230		27.48	10800.8		27.48	6999
		--	--		--	--		--	--		27.9589	4554.27		27.52	13121		27.5	10856.7		27.5	6868
		--	--		--	--		--	--		27.9794	4527.82		27.54	13288		27.52	10945.8		27.52	6980
		--	--		--	--		--	--		27.9999	4605.51		27.56	13333		27.54	10687.5		27.54	7011
		--	--		--	--		--	--		28.0204	4505.79		27.58	13239		27.56	10971.7		27.56	6840
		--	--		--	--		--	--		28.0409	4512.4		27.6	13402		27.58	10777.5		27.58	6983
		--	--		--	--		--	--		28.0614	4519.56		27.62	13290		27.6	10891.7		27.6	6950
		--	--		--	--		--	--		28.0819	4564.19		27.64	13096		27.62	11042.5		27.62	6746
		--	--		--	--		--	--		28.1024	4507.99		27.66	13317		27.64	10907.5		27.64	6743
		--	--		--	--		--	--		28.1229	4598.35		27.68	13134		27.66	11345.8		27.66	6790
		--	--		--	--		--	--		28.1434	4418.18		27.7	13172		27.68	11294.2		27.68	6778
		--	--		--	--		--	--		28.1639	4533.33		27.72	13485		27.7	11554.2		27.7	6796
		--	--		--	--		--	--		28.1844	4736.09		27.74	13464		27.72	11511.7		27.72	6668
		--	--		--	--		--	--		28.2049	4613.22		27.76	13287		27.74	11405		27.74	6641
		--	--		--	--		--	--		28.2254	4552.07		27.78	13042		27.76	11390.8		27.76	6762
		--	--		--	--		--	--		28.2459	4650.69		27.8	12955		27.78	10945		27.78	6907
		--	--		--	--		--	--		28.2664	4627		27.82	12868		27.8	10821.7		27.8	6803
		--	--		--	--		--	--		28.2869	4629.2		27.84	13004		27.82	10910.8		27.82	6687
		--	--		--	--		--	--		28.3074	4630.85		27.86	12884		27.84	10631.7		27.84	6730
		--	--		--	--		--	--		28.3279	4712.95		27.88	12763		27.86	10559.2		27.86	6793
		--	--		--	--		--	--		28.3484	4965.29		27.9	12789		27.88	10500		27.88	6856
		--	--		--	--		--	--		28.3689	5433.06		27.92	12834		27.9	10353.3		27.9	6870
		--	--		--	--		--	--		28.3894	6590.08		27.94	12450		27.92	10142.5		27.92	6984
		--	--		--	--		--	--		28.4099	9154.82		27.96	12406		27.94	10366.7		27.94	7271
		--	--		--	--		--	--		28.4304	11542.1		27.98	12377		27.96	10090.8		27.96	7555
		--	--		--	--		--	--		28.4509	9294.77		28	12530		27.98	10210		27.98	7307
		--	--		--	--		--	--		28.4714	7258.4		28.02	12445		28	10125.8		28	7272
		--	--		--	--		--	--		28.4919	8104.68		28.04	12356		28.02	10092.5		28.02	7476
		--	--		--	--		--	--		28.5124	8098.62		28.06	12226		28.04	10043.3		28.04	7515
		--	--		--	--		--	--		28.5329	6002.75		28.08	12205		28.06	10196.7		28.06	7327
		--	--		--	--		--	--		28.5534	5095.32		28.1	12224		28.08	9983.33		28.08	7455
		--	--		--	--		--	--		28.5739	4800.55		28.12	12331		28.1	9985		28.1	7190
		--	--		--	--		--	--		28.5944	4681.54		28.14	12279		28.12	9910		28.12	7096
		--	--		--	--		--	--		28.6149	4658.95		28.16	12160		28.14	9914.17		28.14	6998
		--	--		--	--		--	--		28.6354	4591.74		28.18	12152		28.16	9851.67		28.16	6738
		--	--		--	--		--	--		28.6559	4566.39		28.2	12012		28.18	9905		28.18	6665
		--	--		--	--		--	--		28.6764	4614.33		28.22	12016		28.2	9874.17		28.2	6578
		--	--		--	--		--	--		28.6969	4540.5		28.24	12104		28.22	9842.5		28.22	6515
		--	--		--	--		--	--		28.7174	4543.8		28.26	12100		28.24	9825.83		28.24	6536
		--	--		--	--		--	--		28.7379	4553.17		28.28	12027		28.26	9857.5		28.26	6395
		--	--		--	--		--	--		28.7584	4532.78		28.3	12165		28.28	9730		28.28	6463
		--	--		--	--		--	--		28.7789	4568.6		28.32	12005		28.3	9576.67		28.3	6458
		--	--		--	--		--	--		28.7994	4527.82		28.34	11859		28.32	9735		28.32	6437
		--	--		--	--		--	--		28.8199	4453.44		28.36	11941		28.34	9687.5		28.34	6327
		--	--		--	--		--	--		28.8404	4635.26		28.38	11936		28.36	9642.5		28.36	6391
		--	--		--	--		--	--		28.8609	4484.85		28.4	12007		28.38	9631.67		28.38	6184
		--	--		--	--		--	--		28.8814	4598.9		28.42	12114		28.4	9578.33		28.4	6251
		--	--		--	--		--	--		28.9019	4666.67		28.44	12578		28.42	9579.17		28.42	6183
		--	--		--	--		--	--		28.9224	4631.96		28.46	12968		28.44	9701.67		28.44	6227
		--	--		--	--		--	--		28.9429	4552.62		28.48	12931		28.46	9719.17		28.46	6187
		--	--		--	--		--	--		28.9634	4523.97		28.5	13312		28.48	9717.5		28.48	6069
		--	--		--	--		--	--		28.9839	4621.49		28.52	13205		28.5	9701.67		28.5	6107
		--	--		--	--		--	--		29.0044	4522.87		28.54	12764		28.52	9728.33		28.52	6138
		--	--		--	--		--	--		29.0249	4311.29		28.56	12379		28.54	9605		28.54	6124
		--	--		--	--		--	--		29.0454	4382.37		28.58	12357		28.56	9708.33		28.56	6114
		--	--		--	--		--	--		29.0659	4423.14		28.6	12030		28.58	9657.5		28.58	6198
		--	--		--	--		--	--		29.0864	4319.01		28.62	11790		28.6	9604.17		28.6	5960
		--	--		--	--		--	--		29.1069	4362.53		28.64	11515		28.62	9434.17		28.62	6018
		--	--		--	--		--	--		29.1274	4294.77		28.66	11443		28.64	9292.5		28.64	6028
		--	--		--	--		--	--		29.1479	4302.48		28.68	11440		28.66	9349.17		28.66	5906
		--	--		--	--		--	--		29.1684	4328.37		28.7	11409		28.68	9185		28.68	6085
		--	--		--	--		--	--		29.1889	4307.99		28.72	11406		28.7	9110.83		28.7	6001
		--	--		--	--		--	--		29.2094	4310.74		28.74	11411		28.72	9449.17		28.72	6003
		--	--		--	--		--	--		29.2299	4360.88		28.76	11421		28.74	9120		28.74	6018
		--	--		--	--		--	--		29.2504	4305.23		28.78	11363		28.76	9116.67		28.76	5974
		--	--		--	--		--	--		29.2709	4252.89		28.8	11413		28.78	9208.33		28.78	5930
		--	--		--	--		--	--		29.2914	4344.9		28.82	11216		28.8	9345		28.8	5767
		--	--		--	--		--	--		29.3119	4214.33		28.84	11423		28.82	9179.17		28.82	5935
		--	--		--	--		--	--		29.3324	4288.15		28.86	11363		28.84	9349.17		28.84	5929
		--	--		--	--		--	--		29.3529	4261.16		28.88	11590		28.86	9237.5		28.86	5923
		--	--		--	--		--	--		29.3734	4253.99		28.9	11488		28.88	9413.33		28.88	5797
		--	--		--	--		--	--		29.3939	4360.88		28.92	11911		28.9	9333.33		28.9	5743
		--	--		--	--		--	--		29.4144	4404.96		28.94	12703		28.92	9613.33		28.92	5883
		--	--		--	--		--	--		29.4349	4692.56		28.96	12993		28.94	9693.33		28.94	5757
		--	--		--	--		--	--		29.4554	5428.1		28.98	13329		28.96	10218.3		28.96	5861
		--	--		--	--		--	--		29.4759	7823.14		29	12902		28.98	10380.8		28.98	5698
		--	--		--	--		--	--		29.4964	9512.4		29.02	12766		29	11093.3		29	5736
		--	--		--	--		--	--		29.5169	7500.28		29.04	12537		29.02	10935.8		29.02	5688
		--	--		--	--		--	--		29.5374	6409.37		29.06	12343		29.04	10399.2		29.04	5854
		--	--		--	--		--	--		29.5579	6764.19		29.08	11778		29.06	10314.2		29.06	5810
		--	--		--	--		--	--		29.5784	6526.72		29.1	11468		29.08	10574.2		29.08	5732
		--	--		--	--		--	--		29.5989	5314.6		29.12	11291		29.1	10232.5		29.1	5727
		--	--		--	--		--	--		29.6195	4725.62		29.14	10852		29.12	9980		29.12	5713
		--	--		--	--		--	--		29.64	4328.93		29.16	10981		29.14	9491.67		29.14	5839
		--	--		--	--		--	--		29.6605	4158.13		29.18	10932		29.16	9369.17		29.16	5806
		--	--		--	--		--	--		29.681	4221.49		29.2	10731		29.18	9240		29.18	5642
		--	--		--	--		--	--		29.7015	4197.8		29.22	10712		29.2	9168.33		29.2	5827
		--	--		--	--		--	--		29.722	4188.98		29.24	10795		29.22	9128.33		29.22	5908
		--	--		--	--		--	--		29.7425	4029.2		29.26	10857		29.24	9170		29.24	5960
		--	--		--	--		--	--		29.763	4006.06		29.28	10963		29.26	9185		29.26	6035
		--	--		--	--		--	--		29.7835	4045.18		29.3	10924		29.28	9297.5		29.28	6148
		--	--		--	--		--	--		29.804	4112.4		29.32	11075		29.3	9579.17		29.3	6311
		--	--		--	--		--	--		29.8245	4168.04		29.34	11048		29.32	9825.83		29.32	6295
		--	--		--	--		--	--		29.845	4087.6		29.36	11473		29.34	10950		29.34	6282
		--	--		--	--		--	--		29.8655	4034.71		29.38	11239		29.36	13158.3		29.36	6390
		--	--		--	--		--	--		29.886	4003.31		29.4	11203		29.38	16701.7		29.38	6292
		--	--		--	--		--	--		29.9065	4045.73		29.42	11156		29.4	22979.2		29.4	6265
		--	--		--	--		--	--		29.927	4045.73		29.44	11101		29.42	22875		29.42	6183
		--	--		--	--		--	--		29.9475	3989.53		29.46	11281		29.44	16836.7		29.44	6183
		--	--		--	--		--	--		29.968	4147.11		29.48	11650		29.46	14638.3		29.46	6105
		--	--		--	--		--	--		29.9885	3976.31		29.5	12300		29.48	16396.7		29.48	6000
		--	--		--	--		--	--		30.009	4127.27		29.52	13016		29.5	14598.3		29.5	5810
		--	--		--	--		--	--		30.0295	4069.42		29.54	15480		29.52	11349.2		29.52	6008
		--	--		--	--		--	--		30.05	4052.34		29.56	16375		29.54	9846.67		29.54	6087
		--	--		--	--		--	--		30.0705	4038.57		29.58	14720		29.56	9185		29.56	6364
		--	--		--	--		--	--		30.091	4129.48		29.6	12992		29.58	9085		29.58	6598
		--	--		--	--		--	--		30.1115	4074.38		29.62	13089		29.6	8910		29.6	6722
		--	--		--	--		--	--		30.132	4092.01		29.64	12743		29.62	8643.33		29.62	6731
		--	--		--	--		--	--		30.1525	4095.87		29.66	11864		29.64	8627.5		29.64	7020
		--	--		--	--		--	--		30.173	4188.98		29.68	10647		29.66	8405.83		29.66	7439
		--	--		--	--		--	--		30.1935	4305.23		29.7	10539		29.68	8347.5		29.68	7113
		--	--		--	--		--	--		30.214	4442.98		29.72	10371		29.7	8471.67		29.7	6844
		--	--		--	--		--	--		30.2345	4278.79		29.74	10190		29.72	8421.67		29.72	6467
		--	--		--	--		--	--		30.255	4214.88		29.76	10219		29.74	8311.67		29.74	6261
		--	--		--	--		--	--		30.2755	4131.68		29.78	9963		29.76	8391.67		29.76	6165
		--	--		--	--		--	--		30.296	4205.51		29.8	10099		29.78	8172.5		29.78	5829
		--	--		--	--		--	--		30.3165	4010.47		29.82	9976		29.8	8270		29.8	5644
		--	--		--	--		--	--		30.337	4004.41		29.84	10078		29.82	8183.33		29.82	5484
		--	--		--	--		--	--		30.3575	3961.43		29.86	10080		29.84	8235.83		29.84	5359
		--	--		--	--		--	--		30.378	3919.56		29.88	10097		29.86	8200		29.86	5181
		--	--		--	--		--	--		30.3985	3895.32		29.9	10092		29.88	8214.17		29.88	5257
		--	--		--	--		--	--		30.419	3813.77		29.92	10057		29.9	8230		29.9	5244
		--	--		--	--		--	--		30.4395	3904.13		29.94	10291		29.92	8380		29.92	5176
		--	--		--	--		--	--		30.46	3850.69		29.96	10323		29.94	8328.33		29.94	5211
		--	--		--	--		--	--		30.4805	3828.1		29.98	10609		29.96	8232.5		29.96	5059
		--	--		--	--		--	--		30.501	3883.75		30	11118		29.98	8321.67		29.98	5114
		--	--		--	--		--	--		30.5215	3908.54		30.02	11869		30	8664.17		30	5145
		--	--		--	--		--	--		30.542	3796.14		30.04	12137		30.02	9515		30.02	5025
		--	--		--	--		--	--		30.5625	3782.37		30.06	12235		30.04	10578.3		30.04	5127
		--	--		--	--		--	--		30.583	3928.37		30.08	11782		30.06	10805.8		30.06	5083
		--	--		--	--		--	--		30.6035	3752.62		30.1	11250		30.08	10662.5		30.08	5068
		--	--		--	--		--	--		30.624	3774.66		30.12	11290		30.1	9976.67		30.1	5036
		--	--		--	--		--	--		30.6445	3753.17		30.14	11082		30.12	9645		30.12	5232
		--	--		--	--		--	--		30.665	3728.37		30.16	10569		30.14	9634.17		30.14	5141
		--	--		--	--		--	--		30.6855	3728.93		30.18	10513		30.16	9225		30.16	5141
		--	--		--	--		--	--		30.706	3678.79		30.2	10482		30.18	8830		30.18	5114
		--	--		--	--		--	--		30.7265	3770.25		30.22	10392		30.2	8771.67		30.2	5306
		--	--		--	--		--	--		30.747	3796.69		30.24	10440		30.22	8866.67		30.22	5213
		--	--		--	--		--	--		30.7675	3708.54		30.26	10245		30.24	8781.67		30.24	5219
		--	--		--	--		--	--		30.788	3832.51		30.28	10360		30.26	8555.83		30.26	5103
		--	--		--	--		--	--		30.8085	3822.04		30.3	10068		30.28	8397.5		30.28	5236
		--	--		--	--		--	--		30.829	3810.47		30.32	9914		30.3	8460.83		30.3	5070
		--	--		--	--		--	--		30.8495	3788.98		30.34	9709		30.32	8253.33		30.32	5117
		--	--		--	--		--	--		30.87	3781.27		30.36	9660		30.34	8145.83		30.34	4962
		--	--		--	--		--	--		30.8905	3782.37		30.38	9599		30.36	7926.67		30.36	4999
		--	--		--	--		--	--		30.911	3715.15		30.4	9688		30.38	7810		30.38	4993
		--	--		--	--		--	--		30.9315	3798.9		30.42	9496		30.4	7669.17		30.4	4960
		--	--		--	--		--	--		30.952	3855.65		30.44	9494		30.42	7769.17		30.42	5017
		--	--		--	--		--	--		30.9725	3889.26		30.46	9348		30.44	7843.33		30.44	5049
		--	--		--	--		--	--		30.993	3866.12		30.48	9505		30.46	7827.5		30.46	4796
		--	--		--	--		--	--		31.0135	3964.74		30.5	9188		30.48	7634.17		30.48	4837
		--	--		--	--		--	--		31.034	4023.14		30.52	9394		30.5	7468.33		30.5	4867
		--	--		--	--		--	--		31.0545	4083.75		30.54	9338		30.52	7625		30.52	4997
		--	--		--	--		--	--		31.075	4131.68		30.56	9222		30.54	7536.67		30.54	4881
		--	--		--	--		--	--		31.0955	4141.6		30.58	9152		30.56	7532.5		30.56	4789
		--	--		--	--		--	--		31.116	4241.87		30.6	9342		30.58	7620.83		30.58	4735
		--	--		--	--		--	--		31.1365	4365.84		30.62	9224		30.6	7480		30.6	4603
		--	--		--	--		--	--		31.157	4378.51		30.64	9230		30.62	7522.5		30.62	4703
		--	--		--	--		--	--		31.1775	4643.53		30.66	9253		30.64	7395		30.64	4602
		--	--		--	--		--	--		31.198	4915.15		30.68	9133		30.66	7409.17		30.66	4622
		--	--		--	--		--	--		31.2185	5296.42		30.7	9077		30.68	7385.83		30.68	4820
		--	--		--	--		--	--		31.239	6214.33		30.72	9048		30.7	7488.33		30.7	4712
		--	--		--	--		--	--		31.2595	8814.88		30.74	9042		30.72	7260		30.72	4764
		--	--		--	--		--	--		31.28	15155.4		30.76	8863		30.74	7330		30.74	4761
		--	--		--	--		--	--		31.3005	30158.7		30.78	8938		30.76	7400.83		30.76	4782
		--	--		--	--		--	--		31.321	41182.9		30.8	9086		30.78	7379.17		30.78	4615
		--	--		--	--		--	--		31.3415	31230.9		30.82	9137		30.8	7300		30.8	4681
		--	--		--	--		--	--		31.362	19168.6		30.84	8962		30.82	7255		30.82	4613
		--	--		--	--		--	--		31.3825	20812.7		30.86	9144		30.84	7425.83		30.84	4558
		--	--		--	--		--	--		31.403	23304.7		30.88	8931		30.86	7335.83		30.86	4658
		--	--		--	--		--	--		31.4235	16645.2		30.9	9044		30.88	7219.17		30.88	4623
		--	--		--	--		--	--		31.444	9100.83		30.92	9064		30.9	7446.67		30.9	4530
		--	--		--	--		--	--		31.4645	6205.51		30.94	8922		30.92	7311.67		30.92	4452
		--	--		--	--		--	--		31.485	5190.63		30.96	8969		30.94	7385		30.94	4623
		--	--		--	--		--	--		31.5055	4889.81		30.98	8982		30.96	7259.17		30.96	4629
		--	--		--	--		--	--		31.526	4802.2		31	9086		30.98	7145.83		30.98	4460
		--	--		--	--		--	--		31.5465	4457.85		31.02	9079		31	7240		31	4433
		--	--		--	--		--	--		31.567	4343.25		31.04	9326		31.02	7310		31.02	4444
		--	--		--	--		--	--		31.5875	4181.82		31.06	9222		31.04	7242.5		31.04	4459
		--	--		--	--		--	--		31.608	4229.75		31.08	9421		31.06	7244.17		31.06	4464
		--	--		--	--		--	--		31.6285	3977.41		31.1	9743		31.08	7387.5		31.08	4497
		--	--		--	--		--	--		31.649	3992.29		31.12	9721		31.1	7455		31.1	4451
		--	--		--	--		--	--		31.6695	3939.94		31.14	9614		31.12	7447.5		31.12	4564
		--	--		--	--		--	--		31.6901	3877.69		31.16	9692		31.14	7506.67		31.14	4420
		--	--		--	--		--	--		31.7106	3813.77		31.18	9809		31.16	7410		31.16	4472
		--	--		--	--		--	--		31.7311	3840.22		31.2	9967		31.18	7545		31.18	4386
		--	--		--	--		--	--		31.7516	3846.28		31.22	10127		31.2	7486.67		31.2	4464
		--	--		--	--		--	--		31.7721	3931.68		31.24	10144		31.22	7555		31.22	4467
		--	--		--	--		--	--		31.7926	3893.11		31.26	10755		31.24	7725.83		31.24	4504
		--	--		--	--		--	--		31.8131	4044.63		31.28	10974		31.26	8053.33		31.26	4349
		--	--		--	--		--	--		31.8336	4358.68		31.3	11747		31.28	8447.5		31.28	4339
		--	--		--	--		--	--		31.8541	4900.83		31.32	12739		31.3	9001.67		31.3	4419
		--	--		--	--		--	--		31.8746	6714.05		31.34	14895		31.32	9836.67		31.32	4297
		--	--		--	--		--	--		31.8951	9587.33		31.36	18749		31.34	10994.2		31.34	4347
		--	--		--	--		--	--		31.9156	11660.6		31.38	22113		31.36	13191.7		31.36	4218
		--	--		--	--		--	--		31.9361	7420.94		31.4	24764		31.38	18255.8		31.38	4434
		--	--		--	--		--	--		31.9566	6016.53		31.42	23363		31.4	20001.7		31.4	4430
		--	--		--	--		--	--		31.9771	7205.51		31.44	19653		31.42	18632.5		31.42	4397
		--	--		--	--		--	--		31.9976	7826.45		31.46	17692		31.44	17036.7		31.44	4235
		--	--		--	--		--	--		32.0181	5567.49		31.48	17208		31.46	15655		31.46	4280
		--	--		--	--		--	--		32.0386	4236.36		31.5	15110		31.48	14489.2		31.48	4334
		--	--		--	--		--	--		32.0591	3933.33		31.52	12523		31.5	12617.5		31.5	4241
		--	--		--	--		--	--		32.0796	3841.32		31.54	10391		31.52	11289.2		31.52	4352
		--	--		--	--		--	--		32.1001	3872.73		31.56	9343		31.54	9196.67		31.54	4360
		--	--		--	--		--	--		32.1206	3807.16		31.58	9021		31.56	7940.83		31.56	4368
		--	--		--	--		--	--		32.1411	3691.46		31.6	8795		31.58	7419.17		31.58	4356
		--	--		--	--		--	--		32.1616	3765.29		31.62	8785		31.6	7345		31.6	4268
		--	--		--	--		--	--		32.1821	3717.91		31.64	8716		31.62	7164.17		31.62	4320
		--	--		--	--		--	--		32.2026	3563.64		31.66	8693		31.64	7260		31.64	4387
		--	--		--	--		--	--		32.2231	3579.06		31.68	8619		31.66	7194.17		31.66	4317
		--	--		--	--		--	--		32.2436	3597.8		31.7	8774		31.68	7070.83		31.68	4261
		--	--		--	--		--	--		32.2641	3493.66		31.72	8458		31.7	6946.67		31.7	4404
		--	--		--	--		--	--		32.2846	3563.64		31.74	8494		31.72	6976.67		31.72	4317
		--	--		--	--		--	--		32.3051	3539.94		31.76	8412		31.74	6920.83		31.74	4210
		--	--		--	--		--	--		32.3256	3517.36		31.78	8470		31.76	6898.33		31.76	4352
		--	--		--	--		--	--		32.3461	3532.78		31.8	8361		31.78	6818.33		31.78	4386
		--	--		--	--		--	--		32.3666	3453.99		31.82	8484		31.8	6921.67		31.8	4308
		--	--		--	--		--	--		32.3871	3570.25		31.84	8578		31.82	6835.83		31.82	4300
		--	--		--	--		--	--		32.4076	3465.56		31.86	8862		31.84	6765.83		31.84	4376
		--	--		--	--		--	--		32.4281	3508.54		31.88	9011		31.86	7050.83		31.86	4256
		--	--		--	--		--	--		32.4486	3525.07		31.9	9199		31.88	6933.33		31.88	4347
		--	--		--	--		--	--		32.4691	3573		31.92	9579		31.9	7064.17		31.9	4273
		--	--		--	--		--	--		32.4896	3536.09		31.94	10073		31.92	7058.33		31.92	4270
		--	--		--	--		--	--		32.5101	3577.41		31.96	11084		31.94	7431.67		31.94	4261
		--	--		--	--		--	--		32.5306	3428.1		31.98	12218		31.96	7855.83		31.96	4309
		--	--		--	--		--	--		32.5511	3543.8		32	12445		31.98	8289.17		31.98	4309
		--	--		--	--		--	--		32.5716	3459.5		32.02	12465		32	8853.33		32	4263
		--	--		--	--		--	--		32.5921	3543.8		32.04	12070		32.02	8991.67		32.02	4294
		--	--		--	--		--	--		32.6126	3458.4		32.06	11612		32.04	8809.17		32.04	4298
		--	--		--	--		--	--		32.6331	3472.18		32.08	10724		32.06	9168.33		32.06	4408
		--	--		--	--		--	--		32.6536	3436.91		32.1	10435		32.08	9344.17		32.08	4325
		--	--		--	--		--	--		32.6741	3461.16		32.12	9861		32.1	8595		32.1	4346
		--	--		--	--		--	--		32.6946	3420.94		32.14	9078		32.12	7709.17		32.12	4272
		--	--		--	--		--	--		32.7151	3455.65		32.16	8543		32.14	7803.33		32.14	4105
		--	--		--	--		--	--		32.7356	3475.48		32.18	8308		32.16	7792.5		32.16	4239
		--	--		--	--		--	--		32.7561	3498.62		32.2	8136		32.18	7118.33		32.18	4141
		--	--		--	--		--	--		32.7766	3411.57		32.22	8241		32.2	6864.17		32.2	4117
		--	--		--	--		--	--		32.7971	3420.94		32.24	8036		32.22	6665		32.22	4259
		--	--		--	--		--	--		32.8176	3491.46		32.26	7958		32.24	6616.67		32.24	4356
		--	--		--	--		--	--		32.8381	3456.75		32.28	8181		32.26	6560		32.26	4287
		--	--		--	--		--	--		32.8586	3384.57		32.3	8037		32.28	6711.67		32.28	4436
		--	--		--	--		--	--		32.8791	3457.85		32.32	7955		32.3	6504.17		32.3	4307
		--	--		--	--		--	--		32.8996	3441.87		32.34	7942		32.32	6460.83		32.32	4176
		--	--		--	--		--	--		32.9201	3427.55		32.36	7776		32.34	6584.17		32.34	4140
		--	--		--	--		--	--		32.9406	3461.71		32.38	7951		32.36	6413.33		32.36	4222
		--	--		--	--		--	--		32.9611	3480.44		32.4	7958		32.38	6497.5		32.38	4143
		--	--		--	--		--	--		32.9816	3417.08		32.42	7941		32.4	6518.33		32.4	3982
		--	--		--	--		--	--		33.0021	3395.04		32.44	8101		32.42	6518.33		32.42	4149
		--	--		--	--		--	--		33.0226	3437.47		32.46	8055		32.44	6465.83		32.44	4145
		--	--		--	--		--	--		33.0431	3474.38		32.48	7829		32.46	6407.5		32.46	4056
		--	--		--	--		--	--		33.0636	3398.35		32.5	7810		32.48	6402.5		32.48	4021
		--	--		--	--		--	--		33.0841	3380.17		32.52	7693		32.5	6402.5		32.5	4105
		--	--		--	--		--	--		33.1046	3430.85		32.54	7921		32.52	6325.83		32.52	4089
		--	--		--	--		--	--		33.1251	3384.02		32.56	7793		32.54	6362.5		32.54	3958
		--	--		--	--		--	--		33.1456	3432.51		32.58	7719		32.56	6385.83		32.56	4027
		--	--		--	--		--	--		33.1661	3390.08		32.6	7865		32.58	6241.67		32.58	4022
		--	--		--	--		--	--		33.1866	3418.18		32.62	7718		32.6	6234.17		32.6	4030
		--	--		--	--		--	--		33.2071	3320.11		32.64	7833		32.62	6263.33		32.62	3997
		--	--		--	--		--	--		33.2276	3437.47		32.66	7738		32.64	6355		32.64	4076
		--	--		--	--		--	--		33.2481	3361.98		32.68	7584		32.66	6280.83		32.66	4003
		--	--		--	--		--	--		33.2686	3378.51		32.7	7762		32.68	6374.17		32.68	4269
		--	--		--	--		--	--		33.2891	3327.82		32.72	7855		32.7	6316.67		32.7	4072
		--	--		--	--		--	--		33.3096	3459.5		32.74	7782		32.72	6348.33		32.72	3990
		--	--		--	--		--	--		33.3301	3423.69		32.76	7836		32.74	6285.83		32.74	3921
		--	--		--	--		--	--		33.3506	3455.1		32.78	7843		32.76	6267.5		32.76	4117
		--	--		--	--		--	--		33.3711	3433.06		32.8	7820		32.78	6208.33		32.78	3896
		--	--		--	--		--	--		33.3916	3437.47		32.82	7568		32.8	6254.17		32.8	3999
		--	--		--	--		--	--		33.4121	3468.32		32.84	7750		32.82	6270.83		32.82	3830
		--	--		--	--		--	--		33.4326	3580.17		32.86	7588		32.84	6277.5		32.84	3876
		--	--		--	--		--	--		33.4531	3601.1		32.88	7675		32.86	6354.17		32.86	3898
		--	--		--	--		--	--		33.4736	3671.07		32.9	7644		32.88	6259.17		32.88	3891
		--	--		--	--		--	--		33.4941	3673.83		32.92	7538		32.9	6142.5		32.9	3930
		--	--		--	--		--	--		33.5146	3710.19		32.94	7536		32.92	6287.5		32.92	3913
		--	--		--	--		--	--		33.5351	3849.04		32.96	7754		32.94	6161.67		32.94	3947
		--	--		--	--		--	--		33.5556	3960.88		32.98	7734		32.96	6160.83		32.96	3947
		--	--		--	--		--	--		33.5761	4393.39		33	7638		32.98	6234.17		32.98	3901
		--	--		--	--		--	--		33.5966	5438.02		33.02	7537		33	6222.5		33	3893
		--	--		--	--		--	--		33.6171	8762.53		33.04	7596		33.02	6116.67		33.02	3811
		--	--		--	--		--	--		33.6376	15970.8		33.06	7622		33.04	6172.5		33.04	3876
		--	--		--	--		--	--		33.6581	20587.3		33.08	7608		33.06	6313.33		33.06	3918
		--	--		--	--		--	--		33.6786	19545.5		33.1	7655		33.08	6215.83		33.08	3861
		--	--		--	--		--	--		33.6991	12964.7		33.12	7588		33.1	6305		33.1	3913
		--	--		--	--		--	--		33.7196	11264.5		33.14	7672		33.12	6350		33.12	3781
		--	--		--	--		--	--		33.7401	13123.4		33.16	7726		33.14	6301.67		33.14	3802
		--	--		--	--		--	--		33.7607	12524		33.18	7666		33.16	6096.67		33.16	3849
		--	--		--	--		--	--		33.7812	9006.06		33.2	7639		33.18	6263.33		33.18	3834
		--	--		--	--		--	--		33.8017	5230.85		33.22	7498		33.2	6360.83		33.2	3856
		--	--		--	--		--	--		33.8222	4291.46		33.24	7540		33.22	6277.5		33.22	3855
		--	--		--	--		--	--		33.8427	3930.03		33.26	7430		33.24	6252.5		33.24	3834
		--	--		--	--		--	--		33.8632	3815.98		33.28	7575		33.26	6095		33.26	3975
		--	--		--	--		--	--		33.8837	3718.46		33.3	7483		33.28	6224.17		33.28	3851
		--	--		--	--		--	--		33.9042	3635.81		33.32	7580		33.3	6105		33.3	3752
		--	--		--	--		--	--		33.9247	3512.4		33.34	7481		33.32	6189.17		33.32	3799
		--	--		--	--		--	--		33.9452	3477.69		33.36	7425		33.34	6173.33		33.34	3913
		--	--		--	--		--	--		33.9657	3431.96		33.38	7503		33.36	6122.5		33.36	3839
		--	--		--	--		--	--		33.9862	3451.79		33.4	7645		33.38	6309.17		33.38	3753
		--	--		--	--		--	--		34.0067	3352.07		33.42	7764		33.4	6437.5		33.4	3889
		--	--		--	--		--	--		34.0272	3297.52		33.44	7621		33.42	6595		33.42	3800
		--	--		--	--		--	--		34.0477	3326.17		33.46	7931		33.44	6694.17		33.44	3820
		--	--		--	--		--	--		34.0682	3284.3		33.48	7875		33.46	6750		33.46	3894
		--	--		--	--		--	--		34.0887	3303.58		33.5	8061		33.48	6731.67		33.48	3811
		--	--		--	--		--	--		34.1092	3297.52		33.52	8206		33.5	6944.17		33.5	3894
		--	--		--	--		--	--		34.1297	3329.48		33.54	8463		33.52	6931.67		33.52	3938
		--	--		--	--		--	--		34.1502	3294.77		33.56	8422		33.54	7067.5		33.54	3998
		--	--		--	--		--	--		34.1707	3249.59		33.58	8533		33.56	7216.67		33.56	3900
		--	--		--	--		--	--		34.1912	3305.79		33.6	9313		33.58	7237.5		33.58	3813
		--	--		--	--		--	--		34.2117	3315.15		33.62	10257		33.6	7520		33.6	3924
		--	--		--	--		--	--		34.2322	3231.96		33.64	11460		33.62	8011.67		33.62	4046
		--	--		--	--		--	--		34.2527	3274.38		33.66	13506		33.64	9006.67		33.64	3951
		--	--		--	--		--	--		34.2732	3290.91		33.68	15494		33.66	10703.3		33.66	3967
		--	--		--	--		--	--		34.2937	3280.99		33.7	16738		33.68	13091.7		33.68	4077
		--	--		--	--		--	--		34.3142	3269.42		33.72	17906		33.7	14320		33.7	4132
		--	--		--	--		--	--		34.3347	3302.48		33.74	16788		33.72	13766.7		33.72	4146
		--	--		--	--		--	--		34.3552	3300.83		33.76	15089		33.74	13183.3		33.74	4175
		--	--		--	--		--	--		34.3757	3310.19		33.78	13620		33.76	13840		33.76	4300
		--	--		--	--		--	--		34.3962	3277.69		33.8	12915		33.78	13348.3		33.78	4281
		--	--		--	--		--	--		34.4167	3367.49		33.82	12177		33.8	11640		33.8	4426
		--	--		--	--		--	--		34.4372	3280.99		33.84	10463		33.82	10280		33.82	4625
		--	--		--	--		--	--		34.4577	3281.54		33.86	9195		33.84	9414.17		33.84	4827
		--	--		--	--		--	--		34.4782	3317.91		33.88	8530		33.86	8811.67		33.86	5076
		--	--		--	--		--	--		34.4987	3247.93		33.9	8176		33.88	7657.5		33.88	5430
		--	--		--	--		--	--		34.5192	3227.55		33.92	7963		33.9	7190		33.9	5654
		--	--		--	--		--	--		34.5397	3264.46		33.94	7863		33.92	6817.5		33.92	6009
		--	--		--	--		--	--		34.5602	3232.51		33.96	7646		33.94	6502.5		33.94	6743
		--	--		--	--		--	--		34.5807	3298.07		33.98	7678		33.96	6548.33		33.96	7489
		--	--		--	--		--	--		34.6012	3284.3		34	7699		33.98	6199.17		33.98	8162
		--	--		--	--		--	--		34.6217	3263.91		34.02	7519		34	6217.5		34	8840
		--	--		--	--		--	--		34.6422	3309.09		34.04	7433		34.02	6157.5		34.02	9583
		--	--		--	--		--	--		34.6627	3280.99		34.06	7363		34.04	6056.67		34.04	9944
		--	--		--	--		--	--		34.6832	3236.91		34.08	7157		34.06	5879.17		34.06	10113
		--	--		--	--		--	--		34.7037	3267.22		34.1	7231		34.08	5860.83		34.08	9715
		--	--		--	--		--	--		34.7242	3392.84		34.12	7283		34.1	5829.17		34.1	9175
		--	--		--	--		--	--		34.7447	3265.56		34.14	7168		34.12	5853.33		34.12	8682
		--	--		--	--		--	--		34.7652	3316.25		34.16	7066		34.14	5790		34.14	8190
		--	--		--	--		--	--		34.7857	3370.8		34.18	7214		34.16	5729.17		34.16	7489
		--	--		--	--		--	--		34.8062	3320.66		34.2	7104		34.18	5803.33		34.18	6701
		--	--		--	--		--	--		34.8267	3336.64		34.22	7068		34.2	5826.67		34.2	6151
		--	--		--	--		--	--		34.8472	3289.26		34.24	6990		34.22	5811.67		34.22	5716
		--	--		--	--		--	--		34.8677	3347.66		34.26	7156		34.24	5744.17		34.24	5464
		--	--		--	--		--	--		34.8882	3366.94		34.28	7266		34.26	5739.17		34.26	4949
		--	--		--	--		--	--		34.9087	3473.83		34.3	7129		34.28	5730		34.28	4698
		--	--		--	--		--	--		34.9292	3566.39		34.32	7082		34.3	5577.5		34.3	4291
		--	--		--	--		--	--		34.9497	3549.86		34.34	7063		34.32	5780.83		34.32	4291
		--	--		--	--		--	--		34.9702	3557.58		34.36	6976		34.34	5754.17		34.34	4150
		--	--		--	--		--	--		34.9907	3422.04		34.38	7229		34.36	5670.83		34.36	3951
		--	--		--	--		--	--		35.0112	3480.44		34.4	7111		34.38	5564.17		34.38	3913
		--	--		--	--		--	--		35.0317	3548.21		34.42	7013		34.4	5752.5		34.4	3906
		--	--		--	--		--	--		35.0522	3513.5		34.44	6986		34.42	5730.83		34.42	3906
		--	--		--	--		--	--		35.0727	3287.6		34.46	7166		34.44	5711.67		34.44	3790
		--	--		--	--		--	--		35.0932	3344.9		34.48	7055		34.46	5823.33		34.46	3789
		--	--		--	--		--	--		35.1137	3288.15		34.5	6857		34.48	5762.5		34.48	3687
		--	--		--	--		--	--		35.1342	3396.14		34.52	6797		34.5	5692.5		34.5	3688
		--	--		--	--		--	--		35.1547	3300.83		34.54	6898		34.52	5613.33		34.52	3670
		--	--		--	--		--	--		35.1752	3327.82		34.56	6896		34.54	5597.5		34.54	3647
		--	--		--	--		--	--		35.1957	3311.29		34.58	6812		34.56	5642.5		34.56	3581
		--	--		--	--		--	--		35.2162	3366.39		34.6	6927		34.58	5543.33		34.58	3645
		--	--		--	--		--	--		35.2367	3399.45		34.62	6815		34.6	5527.5		34.6	3635
		--	--		--	--		--	--		35.2572	3408.26		34.64	6885		34.62	5597.5		34.62	3569
		--	--		--	--		--	--		35.2777	3445.18		34.66	6874		34.64	5599.17		34.64	3564
		--	--		--	--		--	--		35.2982	3393.94		34.68	7013		34.66	5547.5		34.66	3581
		--	--		--	--		--	--		35.3187	3358.68		34.7	6804		34.68	5586.67		34.68	3427
		--	--		--	--		--	--		35.3392	3397.8		34.72	6755		34.7	5584.17		34.7	3451
		--	--		--	--		--	--		35.3597	3284.85		34.74	6760		34.72	5635.83		34.72	3526
		--	--		--	--		--	--		35.3802	3311.29		34.76	6905		34.74	5571.67		34.74	3566
		--	--		--	--		--	--		35.4007	3267.77		34.78	6933		34.76	5503.33		34.76	3418
		--	--		--	--		--	--		35.4212	3325.62		34.8	7157		34.78	5722.5		34.78	3491
		--	--		--	--		--	--		35.4417	3265.01		34.82	7209		34.8	5687.5		34.8	3282
		--	--		--	--		--	--		35.4622	3268.32		34.84	7146		34.82	5725.83		34.82	3469
		--	--		--	--		--	--		35.4827	3341.05		34.86	7357		34.84	5763.33		34.84	3479
		--	--		--	--		--	--		35.5032	3339.94		34.88	7101		34.86	5800		34.86	3490
		--	--		--	--		--	--		35.5237	3331.13		34.9	7001		34.88	5841.67		34.88	3490
		--	--		--	--		--	--		35.5442	3256.75		34.92	7124		34.9	5702.5		34.9	3451
		--	--		--	--		--	--		35.5647	3240.77		34.94	7061		34.92	5721.67		34.92	3538
		--	--		--	--		--	--		35.5852	3269.42		34.96	7146		34.94	5662.5		34.94	3460
		--	--		--	--		--	--		35.6057	3283.2		34.98	6995		34.96	5779.17		34.96	3424
		--	--		--	--		--	--		35.6262	3269.97		35	7153		34.98	5685		34.98	3492
		--	--		--	--		--	--		35.6467	3250.14		35.02	7174		35	5613.33		35	3556
		--	--		--	--		--	--		35.6672	3309.09		35.04	7167		35.02	5570.83		35.02	3502
		--	--		--	--		--	--		35.6877	3262.26		35.06	7001		35.04	5740		35.04	3543
		--	--		--	--		--	--		35.7082	3347.66		35.08	7130		35.06	5698.33		35.06	3541
		--	--		--	--		--	--		35.7287	3291.46		35.1	7425		35.08	5768.33		35.08	3497
		--	--		--	--		--	--		35.7492	3173		35.12	7569		35.1	5989.17		35.1	3567
		--	--		--	--		--	--		35.7697	3170.25		35.14	7655		35.12	6105.83		35.12	3461
		--	--		--	--		--	--		35.7902	3198.9		35.16	7330		35.14	6385		35.14	3506
		--	--		--	--		--	--		35.8108	3211.02		35.18	7118		35.16	6410.83		35.16	3441
		--	--		--	--		--	--		35.8313	3351.52		35.2	7137		35.18	6224.17		35.18	3366
		--	--		--	--		--	--		35.8518	3235.81		35.22	7073		35.2	5996.67		35.2	3398
		--	--		--	--		--	--		35.8723	3249.59		35.24	7125		35.22	5869.17		35.22	3420
		--	--		--	--		--	--		35.8928	3295.87		35.26	6905		35.24	5910.83		35.24	3338
		--	--		--	--		--	--		35.9133	3292.56		35.28	6896		35.26	5807.5		35.26	3427
		--	--		--	--		--	--		35.9338	3247.93		35.3	6683		35.28	5678.33		35.28	3373
		--	--		--	--		--	--		35.9543	3349.31		35.32	6877		35.3	5583.33		35.3	3450
		--	--		--	--		--	--		35.9748	3347.11		35.34	6937		35.32	5527.5		35.32	3448
		--	--		--	--		--	--		35.9953	3370.8		35.36	6836		35.34	5402.5		35.34	3303
		--	--		--	--		--	--		36.0158	3342.15		35.38	7115		35.36	5423.33		35.36	3399
		--	--		--	--		--	--		36.0363	3342.7		35.4	7032		35.38	5546.67		35.38	3544
		--	--		--	--		--	--		36.0568	3300.83		35.42	7029		35.4	5481.67		35.4	3417
		--	--		--	--		--	--		36.0773	3323.42		35.44	7113		35.42	5366.67		35.42	3400
		--	--		--	--		--	--		36.0978	3339.94		35.46	7089		35.44	5365.83		35.44	3393
		--	--		--	--		--	--		36.1183	3278.24		35.48	7139		35.46	5423.33		35.46	3407
		--	--		--	--		--	--		36.1388	3211.02		35.5	7211		35.48	5476.67		35.48	3397
		--	--		--	--		--	--		36.1593	3174.66		35.52	7051		35.5	5476.67		35.5	3409
		--	--		--	--		--	--		36.1798	3261.16		35.54	6899		35.52	5381.67		35.52	3319
		--	--		--	--		--	--		36.2003	3246.28		35.56	7045		35.54	5521.67		35.54	3313
		--	--		--	--		--	--		36.2208	3265.56		35.58	7042		35.56	5437.5		35.56	3329
		--	--		--	--		--	--		36.2413	3262.81		35.6	6958		35.58	5484.17		35.58	3264
		--	--		--	--		--	--		36.2618	3211.57		35.62	7002		35.6	5399.17		35.6	3300
		--	--		--	--		--	--		36.2823	3281.54		35.64	6930		35.62	5413.33		35.62	3291
		--	--		--	--		--	--		36.3028	3183.47		35.66	6716		35.64	5415		35.64	3245
		--	--		--	--		--	--		36.3233	3213.77		35.68	6757		35.66	5437.5		35.66	3269
		--	--		--	--		--	--		36.3438	3163.64		35.7	6784		35.68	5462.5		35.68	3292
		--	--		--	--		--	--		36.3643	3261.71		35.72	6689		35.7	5157.5		35.7	3319
		--	--		--	--		--	--		36.3848	3261.16		35.74	6631		35.72	5184.17		35.72	3345
		--	--		--	--		--	--		36.4053	3334.44		35.76	6525		35.74	5314.17		35.74	3288
		--	--		--	--		--	--		36.4258	3311.85		35.78	6603		35.76	5162.5		35.76	3437
		--	--		--	--		--	--		36.4463	3447.93		35.8	6653		35.78	5160.83		35.78	3433
		--	--		--	--		--	--		36.4668	3727.82		35.82	6744		35.8	5151.67		35.8	3367
		--	--		--	--		--	--		36.4873	4809.37		35.84	6309		35.82	5109.17		35.82	3407
		--	--		--	--		--	--		36.5078	6690.36		35.86	6526		35.84	5259.17		35.84	3268
		--	--		--	--		--	--		36.5283	6427.55		35.88	6546		35.86	5194.17		35.86	3393
		--	--		--	--		--	--		36.5488	4598.9		35.9	6568		35.88	5202.5		35.88	3281
		--	--		--	--		--	--		36.5693	4125.07		35.92	6408		35.9	5218.33		35.9	3256
		--	--		--	--		--	--		36.5898	4652.34		35.94	6567		35.92	5235.83		35.92	3215
		--	--		--	--		--	--		36.6103	5321.21		35.96	6414		35.94	5087.5		35.94	3229
		--	--		--	--		--	--		36.6308	4476.03		35.98	6552		35.96	5150		35.96	3164
		--	--		--	--		--	--		36.6513	3650.69		36	6503		35.98	5194.17		35.98	3185
		--	--		--	--		--	--		36.6718	3305.79		36.02	6453		36	5272.5		36	3188
		--	--		--	--		--	--		36.6923	3313.5		36.04	6662		36.02	5364.17		36.02	3144
		--	--		--	--		--	--		36.7128	3236.91		36.06	6765		36.04	5360.83		36.04	3150
		--	--		--	--		--	--		36.7333	3163.09		36.08	6956		36.06	5489.17		36.06	3225
		--	--		--	--		--	--		36.7538	3094.77		36.1	7139		36.08	5750.83		36.08	3222
		--	--		--	--		--	--		36.7743	3143.8		36.12	7034		36.1	6124.17		36.1	3279
		--	--		--	--		--	--		36.7948	3127.82		36.14	6897		36.12	6243.33		36.12	3197
		--	--		--	--		--	--		36.8153	3119.56		36.16	6738		36.14	5915		36.14	3176
		--	--		--	--		--	--		36.8358	3014.88		36.18	6846		36.16	5680		36.16	3119
		--	--		--	--		--	--		36.8563	3018.73		36.2	6744		36.18	5660		36.18	3131
		--	--		--	--		--	--		36.8768	3027		36.22	6921		36.2	5765		36.2	3202
		--	--		--	--		--	--		36.8973	3034.16		36.24	6655		36.22	5753.33		36.22	3115
		--	--		--	--		--	--		36.9178	3012.12		36.26	6551		36.24	5459.17		36.24	3078
		--	--		--	--		--	--		36.9383	2977.41		36.28	6581		36.26	5255.83		36.26	3172
		--	--		--	--		--	--		36.9588	3028.65		36.3	6473		36.28	5269.17		36.28	3143
		--	--		--	--		--	--		36.9793	2982.37		36.32	6400		36.3	5175		36.3	3031
		--	--		--	--		--	--		36.9998	2922.31		36.34	6429		36.32	5167.5		36.32	3092
		--	--		--	--		--	--		37.0203	3055.65		36.36	6490		36.34	5173.33		36.34	3143
		--	--		--	--		--	--		37.0408	2964.19		36.38	6570		36.36	5147.5		36.36	3129
		--	--		--	--		--	--		37.0613	3009.37		36.4	6607		36.38	5259.17		36.38	3202
		--	--		--	--		--	--		37.0818	2941.6		36.42	6528		36.4	5185.83		36.4	3074
		--	--		--	--		--	--		37.1023	2933.88		36.44	6603		36.42	5129.17		36.42	3097
		--	--		--	--		--	--		37.1228	2996.69		36.46	6556		36.44	5181.67		36.44	3069
		--	--		--	--		--	--		37.1433	2975.76		36.48	6451		36.46	5145		36.46	3151
		--	--		--	--		--	--		37.1638	2933.88		36.5	6583		36.48	5036.67		36.48	3070
		--	--		--	--		--	--		37.1843	3005.51		36.52	6805		36.5	4990		36.5	3029
		--	--		--	--		--	--		37.2048	2964.19		36.54	7000		36.52	4930.83		36.52	3096
		--	--		--	--		--	--		37.2253	3017.63		36.56	6975		36.54	5071.67		36.54	3171
		--	--		--	--		--	--		37.2458	2920.66		36.58	7259		36.56	4913.33		36.56	3108
		--	--		--	--		--	--		37.2663	2969.7		36.6	7763		36.58	5117.5		36.58	3058
		--	--		--	--		--	--		37.2868	3020.39		36.62	7762		36.6	5101.67		36.6	3084
		--	--		--	--		--	--		37.3073	2944.35		36.64	7343		36.62	5085.83		36.62	3045
		--	--		--	--		--	--		37.3278	2943.8		36.66	6875		36.64	5061.67		36.64	3035
		--	--		--	--		--	--		37.3483	2948.76		36.68	6910		36.66	5041.67		36.66	3019
		--	--		--	--		--	--		37.3688	2944.9		36.7	7079		36.68	5110		36.68	3087
		--	--		--	--		--	--		37.3893	2920.66		36.72	6949		36.7	5054.17		36.7	3167
		--	--		--	--		--	--		37.4098	2923.42		36.74	6656		36.72	5229.17		36.72	3137
		--	--		--	--		--	--		37.4303	2932.78		36.76	6496		36.74	4955.83		36.74	3098
		--	--		--	--		--	--		37.4508	2982.92		36.78	6435		36.76	5037.5		36.76	3054
		--	--		--	--		--	--		37.4713	3019.28		36.8	6334		36.78	5050		36.78	2919
		--	--		--	--		--	--		37.4918	2992.84		36.82	6499		36.8	5049.17		36.8	3095
		--	--		--	--		--	--		37.5123	2955.92		36.84	6441		36.82	4935.83		36.82	3011
		--	--		--	--		--	--		37.5328	2981.27		36.86	6412		36.84	5140		36.84	3079
		--	--		--	--		--	--		37.5533	2866.12		36.88	6414		36.86	5266.67		36.86	3055
		--	--		--	--		--	--		37.5738	2928.37		36.9	6444		36.88	5372.5		36.88	3152
		--	--		--	--		--	--		37.5943	2934.44		36.92	6440		36.9	5434.17		36.9	3069
		--	--		--	--		--	--		37.6148	2952.62		36.94	6432		36.92	5479.17		36.92	2967
		--	--		--	--		--	--		37.6353	2916.8		36.96	6258		36.94	5397.5		36.94	2918
		--	--		--	--		--	--		37.6558	2878.79		36.98	6363		36.96	5265.83		36.96	3038
		--	--		--	--		--	--		37.6763	2979.61		37	6105		36.98	5279.17		36.98	3035
		--	--		--	--		--	--		37.6968	2944.35		37.02	6330		37	5442.5		37	3095
		--	--		--	--		--	--		37.7173	2939.39		37.04	6327		37.02	5296.67		37.02	2996
		--	--		--	--		--	--		37.7378	2949.86		37.06	6436		37.04	5233.33		37.04	3045
		--	--		--	--		--	--		37.7583	2917.91		37.08	6197		37.06	5112.5		37.06	3069
		--	--		--	--		--	--		37.7788	2970.25		37.1	6092		37.08	5180		37.08	3097
		--	--		--	--		--	--		37.7993	3007.71		37.12	6240		37.1	4980		37.1	3132
		--	--		--	--		--	--		37.8198	2973.55		37.14	6207		37.12	5038.33		37.12	3280
		--	--		--	--		--	--		37.8403	2974.1		37.16	6268		37.14	4951.67		37.14	3402
		--	--		--	--		--	--		37.8608	2944.35		37.18	6225		37.16	4976.67		37.16	3426
		--	--		--	--		--	--		37.8814	3003.86		37.2	6125		37.18	4977.5		37.18	3389
		--	--		--	--		--	--		37.9019	3009.92		37.22	5957		37.2	4968.33		37.2	3442
		--	--		--	--		--	--		37.9224	2980.72		37.24	6149		37.22	4978.33		37.22	3415
		--	--		--	--		--	--		37.9429	2994.49		37.26	6027		37.24	4979.17		37.24	3399
		--	--		--	--		--	--		37.9634	2912.4		37.28	6109		37.26	4865.83		37.26	3368
		--	--		--	--		--	--		37.9839	2948.21		37.3	5989		37.28	4924.17		37.28	3372
		--	--		--	--		--	--		38.0044	2978.51		37.32	6307		37.3	5019.17		37.3	3342
		--	--		--	--		--	--		38.0249	2953.72		37.34	6054		37.32	5093.33		37.32	3488
		--	--		--	--		--	--		38.0454	2955.37		37.36	6077		37.34	4963.33		37.34	3187
		--	--		--	--		--	--		38.0659	2865.01		37.38	6048		37.36	5071.67		37.36	3136
		--	--		--	--		--	--		38.0864	2887.05		37.4	6110		37.38	5080		37.38	3207
		--	--		--	--		--	--		38.1069	2899.72		37.42	6107		37.4	5029.17		37.4	3197
		--	--		--	--		--	--		38.1274	2866.12		37.44	5974		37.42	4994.17		37.42	3141
		--	--		--	--		--	--		38.1479	2936.64		37.46	6001		37.44	4946.67		37.44	3084
		--	--		--	--		--	--		38.1684	2916.8		37.48	6055		37.46	5068.33		37.46	3120
		--	--		--	--		--	--		38.1889	3000.55		37.5	6018		37.48	4935.83		37.48	3092
		--	--		--	--		--	--		38.2094	2918.46		37.52	6105		37.5	4995.83		37.5	3012
		--	--		--	--		--	--		38.2299	2858.4		37.54	6086		37.52	5012.5		37.52	2956
		--	--		--	--		--	--		38.2504	2929.48		37.56	6039		37.54	4865		37.54	3053
		--	--		--	--		--	--		38.2709	2948.21		37.58	5977		37.56	4805.83		37.56	2924
		--	--		--	--		--	--		38.2914	2937.74		37.6	5943		37.58	4797.5		37.58	2957
		--	--		--	--		--	--		38.3119	2954.82		37.62	6147		37.6	4952.5		37.6	3004
		--	--		--	--		--	--		38.3324	2961.43		37.64	6141		37.62	4960		37.62	2958
		--	--		--	--		--	--		38.3529	2943.8		37.66	6013		37.64	4867.5		37.64	3114
		--	--		--	--		--	--		38.3734	2940.5		37.68	5972		37.66	4865.83		37.66	3040
		--	--		--	--		--	--		38.3939	3031.4		37.7	6124		37.68	4836.67		37.68	3018
		--	--		--	--		--	--		38.4144	2893.11		37.72	6097		37.7	4812.5		37.7	2977
		--	--		--	--		--	--		38.4349	2933.88		37.74	6134		37.72	4936.67		37.72	2961
		--	--		--	--		--	--		38.4554	2959.23		37.76	6055		37.74	4873.33		37.74	3023
		--	--		--	--		--	--		38.4759	2889.26		37.78	6262		37.76	4885		37.76	3025
		--	--		--	--		--	--		38.4964	2904.68		37.8	6363		37.78	4896.67		37.78	2995
		--	--		--	--		--	--		38.5169	2986.78		37.82	6432		37.8	5019.17		37.8	3015
		--	--		--	--		--	--		38.5374	2990.63		37.84	6385		37.82	5159.17		37.82	2976
		--	--		--	--		--	--		38.5579	3003.86		37.86	6300		37.84	5330.83		37.84	2967
		--	--		--	--		--	--		38.5784	2974.66		37.88	6285		37.86	5487.5		37.86	2925
		--	--		--	--		--	--		38.5989	2925.07		37.9	6244		37.88	5370.83		37.88	2944
		--	--		--	--		--	--		38.6194	2936.09		37.92	6249		37.9	5107.5		37.9	2913
		--	--		--	--		--	--		38.6399	2943.25		37.94	6296		37.92	5030		37.92	2853
		--	--		--	--		--	--		38.6604	2885.95		37.96	6189		37.94	5162.5		37.94	2998
		--	--		--	--		--	--		38.6809	2965.29		37.98	6195		37.96	5309.17		37.96	2926
		--	--		--	--		--	--		38.7014	2922.31		38	6023		37.98	5210.83		37.98	2733
		--	--		--	--		--	--		38.7219	2921.76		38.02	6225		38	5236.67		38	2841
		--	--		--	--		--	--		38.7424	2864.46		38.04	6183		38.02	5149.17		38.02	2928
		--	--		--	--		--	--		38.7629	2834.71		38.06	6027		38.04	5158.33		38.04	2914
		--	--		--	--		--	--		38.7834	2965.84		38.08	6096		38.06	5130.83		38.06	2925
		--	--		--	--		--	--		38.8039	2889.26		38.1	6099		38.08	5176.67		38.08	2817
		--	--		--	--		--	--		38.8244	2888.71		38.12	5999		38.1	5019.17		38.1	2949
		--	--		--	--		--	--		38.8449	2930.58		38.14	6045		38.12	5129.17		38.12	2869
		--	--		--	--		--	--		38.8654	2890.36		38.16	5952		38.14	5069.17		38.14	2810
		--	--		--	--		--	--		38.8859	2863.91		38.18	6085		38.16	4891.67		38.16	2876
		--	--		--	--		--	--		38.9064	2833.06		38.2	6019		38.18	4888.33		38.18	2855
		--	--		--	--		--	--		38.9269	2854.55		38.22	5916		38.2	4898.33		38.2	2883
		--	--		--	--		--	--		38.9474	2906.89		38.24	5782		38.22	4787.5		38.22	2914
		--	--		--	--		--	--		38.9679	2871.07		38.26	5747		38.24	4836.67		38.24	2866
		--	--		--	--		--	--		38.9884	2858.4		38.28	5802		38.26	4759.17		38.26	2930
		--	--		--	--		--	--		39.0089	2845.18		38.3	5987		38.28	4668.33		38.28	2922
		--	--		--	--		--	--		39.0294	2828.65		38.32	5843		38.3	4756.67		38.3	2930
		--	--		--	--		--	--		39.0499	2845.18		38.34	5817		38.32	4635		38.32	2971
		--	--		--	--		--	--		39.0704	2844.08		38.36	5858		38.34	4810.83		38.34	3083
		--	--		--	--		--	--		39.0909	2891.46		38.38	5897		38.36	4715.83		38.36	3038
		--	--		--	--		--	--		39.1114	2895.87		38.4	6031		38.38	4741.67		38.38	2932
		--	--		--	--		--	--		39.1319	2922.87		38.42	5777		38.4	4716.67		38.4	2957
		--	--		--	--		--	--		39.1524	2882.64		38.44	5738		38.42	4761.67		38.42	3032
		--	--		--	--		--	--		39.1729	2947.66		38.46	5875		38.44	4833.33		38.44	2955
		--	--		--	--		--	--		39.1934	2789.53		38.48	5863		38.46	4724.17		38.46	2947
		--	--		--	--		--	--		39.2139	2951.52		38.5	5822		38.48	4950.83		38.48	2818
		--	--		--	--		--	--		39.2344	2875.48		38.52	5736		38.5	4703.33		38.5	2873
		--	--		--	--		--	--		39.2549	2888.15		38.54	5836		38.52	4706.67		38.52	2867
		--	--		--	--		--	--		39.2754	2814.33		38.56	5918		38.54	4649.17		38.54	2893
		--	--		--	--		--	--		39.2959	2847.93		38.58	5778		38.56	4758.33		38.56	2849
		--	--		--	--		--	--		39.3164	2835.26		38.6	5836		38.58	4672.5		38.58	2838
		--	--		--	--		--	--		39.3369	2899.17		38.62	5984		38.6	4724.17		38.6	2815
		--	--		--	--		--	--		39.3574	2843.53		38.64	6019		38.62	4815		38.62	2873
		--	--		--	--		--	--		39.3779	2888.15		38.66	6055		38.64	4850.83		38.64	2752
		--	--		--	--		--	--		39.3984	2886.5		38.68	6204		38.66	4792.5		38.66	2873
		--	--		--	--		--	--		39.4189	2881.54		38.7	6286		38.68	4905		38.68	2823
		--	--		--	--		--	--		39.4394	2899.17		38.72	6456		38.7	5073.33		38.7	2763
		--	--		--	--		--	--		39.4599	2858.4		38.74	6436		38.72	5195		38.72	2754
		--	--		--	--		--	--		39.4804	2876.03		38.76	6367		38.74	5356.67		38.74	2806
		--	--		--	--		--	--		39.5009	2857.3		38.78	6013		38.76	5252.5		38.76	2785
		--	--		--	--		--	--		39.5214	2797.25		38.8	6138		38.78	4983.33		38.78	2776
		--	--		--	--		--	--		39.5419	2881.54		38.82	6174		38.8	5025		38.8	2811
		--	--		--	--		--	--		39.5624	2867.22		38.84	6089		38.82	4926.67		38.82	2791
		--	--		--	--		--	--		39.5829	2840.22		38.86	5926		38.84	4962.5		38.84	2810
		--	--		--	--		--	--		39.6034	2816.53		38.88	5816		38.86	5015		38.86	2709
		--	--		--	--		--	--		39.6239	2827		38.9	5817		38.88	4730.83		38.88	2830
		--	--		--	--		--	--		39.6444	2847.93		38.92	5675		38.9	4708.33		38.9	2722
		--	--		--	--		--	--		39.6649	2877.69		38.94	5819		38.92	4735.83		38.92	2707
		--	--		--	--		--	--		39.6854	2815.98		38.96	5796		38.94	4665		38.94	2846
		--	--		--	--		--	--		39.7059	2818.73		38.98	5697		38.96	4547.5		38.96	2759
		--	--		--	--		--	--		39.7264	2809.92		39	5791		38.98	4590.83		38.98	2708
		--	--		--	--		--	--		39.7469	2855.1		39.02	5860		39	4586.67		39	2772
		--	--		--	--		--	--		39.7674	2799.45		39.04	5799		39.02	4504.17		39.02	2749
		--	--		--	--		--	--		39.7879	2786.23		39.06	5806		39.04	4539.17		39.04	2780
		--	--		--	--		--	--		39.8084	2919.56		39.08	5775		39.06	4601.67		39.06	2767
		--	--		--	--		--	--		39.8289	2812.67		39.1	5815		39.08	4593.33		39.08	2744
		--	--		--	--		--	--		39.8494	2801.1		39.12	5794		39.1	4716.67		39.1	2762
		--	--		--	--		--	--		39.8699	2880.99		39.14	5661		39.12	4613.33		39.12	2770
		--	--		--	--		--	--		39.8904	2874.93		39.16	5686		39.14	4547.5		39.14	2762
		--	--		--	--		--	--		39.9109	2901.93		39.18	5808		39.16	4570.83		39.16	2744
		--	--		--	--		--	--		39.9314	2862.26		39.2	5745		39.18	4523.33		39.18	2768
		--	--		--	--		--	--		39.952	2892.01		39.22	5807		39.2	4553.33		39.2	2815
		--	--		--	--		--	--		39.9725	3015.98		39.24	5918		39.22	4437.5		39.22	2678
		--	--		--	--		--	--		39.993	3332.23		39.26	5699		39.24	4520		39.24	2726
		--	--		--	--		--	--		40.0135	3747.11		39.28	5780		39.26	4712.5		39.26	2756
		--	--		--	--		--	--		40.034	3910.74		39.3	5782		39.28	4613.33		39.28	2773
		--	--		--	--		--	--		40.0545	3277.69		39.32	5895		39.3	4520		39.3	2749
		--	--		--	--		--	--		40.075	3108.54		39.34	5706		39.32	4390.83		39.32	2725
		--	--		--	--		--	--		40.0955	3215.43		39.36	5667		39.34	4424.17		39.34	2723
		--	--		--	--		--	--		40.116	3414.33		39.38	5666		39.36	4619.17		39.36	2691
		--	--		--	--		--	--		40.1365	3440.22		39.4	5734		39.38	4499.17		39.38	2686
		--	--		--	--		--	--		40.157	3157.02		39.42	5752		39.4	4563.33		39.4	2732
		--	--		--	--		--	--		40.1775	3003.31		39.44	5823		39.42	4540.83		39.42	2682
		--	--		--	--		--	--		40.198	2923.42		39.46	5766		39.44	4501.67		39.44	2724
		--	--		--	--		--	--		40.2185	2889.81		39.48	5758		39.46	4557.5		39.46	2782
		--	--		--	--		--	--		40.239	2875.48		39.5	5754		39.48	4610		39.48	2673
		--	--		--	--		--	--		40.2595	2838.02		39.52	5600		39.5	4599.17		39.5	2686
		--	--		--	--		--	--		40.28	2842.42		39.54	5821		39.52	4500		39.52	2713
		--	--		--	--		--	--		40.3005	2863.36		39.56	5679		39.54	4519.17		39.54	2747
		--	--		--	--		--	--		40.321	2861.16		39.58	5695		39.56	4483.33		39.56	2626
		--	--		--	--		--	--		40.3415	2916.8		39.6	5701		39.58	4546.67		39.58	2623
		--	--		--	--		--	--		40.362	2900.83		39.62	5715		39.6	4628.33		39.6	2707
		--	--		--	--		--	--		40.3825	2906.34		39.64	5590		39.62	4454.17		39.62	2811
		--	--		--	--		--	--		40.403	2855.65		39.66	5750		39.64	4508.33		39.64	2658
		--	--		--	--		--	--		40.4235	2908.54		39.68	5605		39.66	4415		39.66	2714
		--	--		--	--		--	--		40.444	2961.98		39.7	5628		39.68	4576.67		39.68	2697
		--	--		--	--		--	--		40.4645	2946.56		39.72	5620		39.7	4527.5		39.7	2763
		--	--		--	--		--	--		40.485	2989.53		39.74	5666		39.72	4448.33		39.72	2683
		--	--		--	--		--	--		40.5055	2975.76		39.76	5722		39.74	4454.17		39.74	2687
		--	--		--	--		--	--		40.526	3090.36		39.78	5501		39.76	4519.17		39.76	2747
		--	--		--	--		--	--		40.5465	3126.17		39.8	5540		39.78	4487.5		39.78	2653
		--	--		--	--		--	--		40.567	3169.7		39.82	5479		39.8	4593.33		39.8	2673
		--	--		--	--		--	--		40.5875	3305.79		39.84	5670		39.82	4370.83		39.82	2678
		--	--		--	--		--	--		40.608	3332.78		39.86	5665		39.84	4465		39.84	2607
		--	--		--	--		--	--		40.6285	3471.07		39.88	5561		39.86	4401.67		39.86	2734
		--	--		--	--		--	--		40.649	3488.71		39.9	5620		39.88	4440		39.88	2611
		--	--		--	--		--	--		40.6695	3685.95		39.92	5541		39.9	4488.33		39.9	2694
		--	--		--	--		--	--		40.69	3574.1		39.94	5431		39.92	4507.5		39.92	2596
		--	--		--	--		--	--		40.7105	3815.43		39.96	5682		39.94	4505.83		39.94	2606
		--	--		--	--		--	--		40.731	4083.2		39.98	5628		39.96	4424.17		39.96	2659
		--	--		--	--		--	--		40.7515	4778.51		40	5741		39.98	4450.83		39.98	2706
		--	--		--	--		--	--		40.772	6093.66		40.02	5550		40	4484.17		40	2599
		--	--		--	--		--	--		40.7925	9772.45		40.04	5598		40.02	4431.67		40.02	2702
		--	--		--	--		--	--		40.813	20261.7		40.06	5576		40.04	4473.33		40.04	2614
		--	--		--	--		--	--		40.8335	29333.3		40.08	5729		40.06	4373.33		40.06	2603
		--	--		--	--		--	--		40.854	17997.8		40.1	5698		40.08	4415		40.08	2662
		--	--		--	--		--	--		40.8745	10227		40.12	5824		40.1	4461.67		40.1	2651
		--	--		--	--		--	--		40.895	8355.37		40.14	5630		40.12	4522.5		40.12	2659
		--	--		--	--		--	--		40.9155	11992.3		40.16	5771		40.14	4423.33		40.14	2630
		--	--		--	--		--	--		40.936	17043.5		40.18	5576		40.16	4526.67		40.16	2691
		--	--		--	--		--	--		40.9565	12484.3		40.2	5781		40.18	4442.5		40.18	2618
		--	--		--	--		--	--		40.977	7307.44		40.22	5703		40.2	4449.17		40.2	2651
		--	--		--	--		--	--		40.9975	5027		40.24	5700		40.22	4477.5		40.22	2592
		--	--		--	--		--	--		41.018	4207.16		40.26	5532		40.24	4523.33		40.24	2641
		--	--		--	--		--	--		41.0385	3845.18		40.28	5599		40.26	4455.83		40.26	2594
		--	--		--	--		--	--		41.059	3633.06		40.3	5762		40.28	4536.67		40.28	2655
		--	--		--	--		--	--		41.0795	3533.33		40.32	5700		40.3	4538.33		40.3	2539
		--	--		--	--		--	--		41.1	3275.48		40.34	5702		40.32	4556.67		40.32	2634
		--	--		--	--		--	--		41.1205	3317.36		40.36	5749		40.34	4517.5		40.34	2548
		--	--		--	--		--	--		41.141	3241.32		40.38	5658		40.36	4584.17		40.36	2612
		--	--		--	--		--	--		41.1615	3139.39		40.4	5611		40.38	4574.17		40.38	2614
		--	--		--	--		--	--		41.182	3130.58		40.42	5634		40.4	4498.33		40.4	2686
		--	--		--	--		--	--		41.2025	3098.62		40.44	5580		40.42	4601.67		40.42	2701
		--	--		--	--		--	--		41.223	3022.04		40.46	5577		40.44	4509.17		40.44	2591
		--	--		--	--		--	--		41.2435	2920.66		40.48	5588		40.46	4460		40.46	2555
		--	--		--	--		--	--		41.264	3046.28		40.5	5546		40.48	4497.5		40.48	2562
		--	--		--	--		--	--		41.2845	2955.92		40.52	5486		40.5	4435.83		40.5	2630
		--	--		--	--		--	--		41.305	2991.74		40.54	5530		40.52	4460		40.52	2614
		--	--		--	--		--	--		41.3255	2947.11		40.56	5578		40.54	4364.17		40.54	2667
		--	--		--	--		--	--		41.346	2871.07		40.58	5700		40.56	4446.67		40.56	2561
		--	--		--	--		--	--		41.3665	2969.7		40.6	5689		40.58	4415.83		40.58	2638
		--	--		--	--		--	--		41.387	2882.09		40.62	5699		40.6	4388.33		40.6	2570
		--	--		--	--		--	--		41.4075	2895.87		40.64	5680		40.62	4474.17		40.62	2740
		--	--		--	--		--	--		41.428	2785.67		40.66	5748		40.64	4408.33		40.64	2601
		--	--		--	--		--	--		41.4485	2851.79		40.68	5997		40.66	4480		40.66	2661
		--	--		--	--		--	--		41.469	2869.97		40.7	5831		40.68	4626.67		40.68	2652
		--	--		--	--		--	--		41.4895	2884.85		40.72	5968		40.7	4590.83		40.7	2715
		--	--		--	--		--	--		41.51	2917.91		40.74	6172		40.72	4742.5		40.72	2648
		--	--		--	--		--	--		41.5305	2873.28		40.76	6602		40.74	4717.5		40.74	2592
		--	--		--	--		--	--		41.551	2805.51		40.78	7451		40.76	4891.67		40.76	2611
		--	--		--	--		--	--		41.5715	2892.56		40.8	8430		40.78	5035		40.78	2638
		--	--		--	--		--	--		41.592	2754.82		40.82	9274		40.8	5516.67		40.8	2594
		--	--		--	--		--	--		41.6125	2839.67		40.84	10912		40.82	6408.33		40.82	2641
		--	--		--	--		--	--		41.633	2889.26		40.86	12159		40.84	7835		40.84	2633
		--	--		--	--		--	--		41.6535	2830.3		40.88	14263		40.86	10227.5		40.86	2657
		--	--		--	--		--	--		41.674	2826.45		40.9	16124		40.88	11257.5		40.88	2614
		--	--		--	--		--	--		41.6945	2874.38		40.92	15254		40.9	10571.7		40.9	2620
		--	--		--	--		--	--		41.715	2852.89		40.94	12867		40.92	9145.83		40.92	2561
		--	--		--	--		--	--		41.7355	2754.27		40.96	11676		40.94	8135		40.94	2578
		--	--		--	--		--	--		41.756	2788.43		40.98	11018		40.96	8039.17		40.96	2609
		--	--		--	--		--	--		41.7765	2766.39		41	10900		40.98	8235		40.98	2539
		--	--		--	--		--	--		41.797	2721.76		41.02	10576		41	7879.17		41	2655
		--	--		--	--		--	--		41.8175	2735.54		41.04	9137		41.02	7072.5		41.02	2521
		--	--		--	--		--	--		41.838	2785.12		41.06	7717		41.04	6030		41.04	2604
		--	--		--	--		--	--		41.8585	2730.58		41.08	6895		41.06	5282.5		41.06	2650
		--	--		--	--		--	--		41.879	2779.06		41.1	6226		41.08	4867.5		41.08	2593
		--	--		--	--		--	--		41.8995	2757.02		41.12	6062		41.1	4755		41.1	2598
		--	--		--	--		--	--		41.92	2736.09		41.14	5930		41.12	4625		41.12	2708
		--	--		--	--		--	--		41.9405	2704.68		41.16	5812		41.14	4465		41.14	2633
		--	--		--	--		--	--		41.961	2767.49		41.18	5776		41.16	4604.17		41.16	2641
		--	--		--	--		--	--		41.9815	2720.11		41.2	5781		41.18	4408.33		41.18	2718
		--	--		--	--		--	--		42.0021	2759.23		41.22	5881		41.2	4535		41.2	2548
		--	--		--	--		--	--		42.0226	2749.31		41.24	6072		41.22	4606.67		41.22	2596
		--	--		--	--		--	--		42.0431	2802.2		41.26	6377		41.24	4703.33		41.24	2622
		--	--		--	--		--	--		42.0636	2678.24		41.28	6387		41.26	4876.67		41.26	2598
		--	--		--	--		--	--		42.0841	2771.35		41.3	6236		41.28	5373.33		41.28	2600
		--	--		--	--		--	--		42.1046	2799.45		41.32	6014		41.3	5515.83		41.3	2477
		--	--		--	--		--	--		42.1251	2771.35		41.34	5923		41.32	5307.5		41.32	2530
		--	--		--	--		--	--		42.1456	2777.41		41.36	5873		41.34	5055		41.34	2509
		--	--		--	--		--	--		42.1661	2775.21		41.38	6107		41.36	4979.17		41.36	2505
		--	--		--	--		--	--		42.1866	2806.61		41.4	5869		41.38	4903.33		41.38	2498
		--	--		--	--		--	--		42.2071	2778.51		41.42	5718		41.4	4922.5		41.4	2537
		--	--		--	--		--	--		42.2276	2768.04		41.44	5605		41.42	4882.5		41.42	2528
		--	--		--	--		--	--		42.2481	2818.73		41.46	5555		41.44	4790		41.44	2459
		--	--		--	--		--	--		42.2686	2783.47		41.48	5513		41.46	4608.33		41.46	2472
		--	--		--	--		--	--		42.2891	2780.72		41.5	5472		41.48	4486.67		41.48	2440
		--	--		--	--		--	--		42.3096	2694.77		41.52	5559		41.5	4274.17		41.5	2551
		--	--		--	--		--	--		42.3301	2758.13		41.54	5408		41.52	4332.5		41.52	2573
		--	--		--	--		--	--		42.3506	2796.69		41.56	5321		41.54	4317.5		41.54	2462
		--	--		--	--		--	--		42.3711	2755.37		41.58	5382		41.56	4235		41.56	2533
		--	--		--	--		--	--		42.3916	2746.56		41.6	5396		41.58	4240.83		41.58	2490
		--	--		--	--		--	--		42.4121	2771.35		41.62	5280		41.6	4285		41.6	2536
		--	--		--	--		--	--		42.4326	2824.24		41.64	5338		41.62	4235.83		41.62	2502
		--	--		--	--		--	--		42.4531	2748.21		41.66	5348		41.64	4217.5		41.64	2424
		--	--		--	--		--	--		42.4736	2864.46		41.68	5313		41.66	4171.67		41.66	2534
		--	--		--	--		--	--		42.4941	2858.95		41.7	5225		41.68	4313.33		41.68	2527
		--	--		--	--		--	--		42.5146	2874.38		41.72	5243		41.7	4136.67		41.7	2497
		--	--		--	--		--	--		42.5351	2877.13		41.74	5452		41.72	4178.33		41.72	2444
		--	--		--	--		--	--		42.5556	2899.17		41.76	5357		41.74	4255.83		41.74	2486
		--	--		--	--		--	--		42.5761	3057.85		41.78	5339		41.76	4156.67		41.76	2488
		--	--		--	--		--	--		42.5966	3334.44		41.8	5204		41.78	4210.83		41.78	2510
		--	--		--	--		--	--		42.6171	4126.72		41.82	5373		41.8	4216.67		41.8	2481
		--	--		--	--		--	--		42.6376	6191.18		41.84	5354		41.82	4259.17		41.82	2502
		--	--		--	--		--	--		42.6581	8068.32		41.86	5191		41.84	4251.67		41.84	2514
		--	--		--	--		--	--		42.6786	7019.83		41.88	5247		41.86	4203.33		41.86	2395
		--	--		--	--		--	--		42.6991	5300.28		41.9	5225		41.88	4229.17		41.88	2507
		--	--		--	--		--	--		42.7196	4177.41		41.92	5450		41.9	4162.5		41.9	2433
		--	--		--	--		--	--		42.7401	4372.45		41.94	5378		41.92	4111.67		41.92	2495
		--	--		--	--		--	--		42.7606	5530.58		41.96	5357		41.94	4144.17		41.94	2494
		--	--		--	--		--	--		42.7811	5647.93		41.98	5295		41.96	4215.83		41.96	2364
		--	--		--	--		--	--		42.8016	4609.92		42	5194		41.98	4214.17		41.98	2431
		--	--		--	--		--	--		42.8221	3754.27		42.02	5333		42	4283.33		42	2414
		--	--		--	--		--	--		42.8426	3169.7		42.04	5240		42.02	4236.67		42.02	2474
		--	--		--	--		--	--		42.8631	2973.55		42.06	5311		42.04	4173.33		42.04	2555
		--	--		--	--		--	--		42.8836	2947.11		42.08	5359		42.06	4236.67		42.06	2452
		--	--		--	--		--	--		42.9041	2825.34		42.1	5394		42.08	4290		42.08	2407
		--	--		--	--		--	--		42.9246	2801.1		42.12	5496		42.1	4224.17		42.1	2383
		--	--		--	--		--	--		42.9451	2872.73		42.14	5506		42.12	4217.5		42.12	2473
		--	--		--	--		--	--		42.9656	2845.73		42.16	5519		42.14	4245.83		42.14	2364
		--	--		--	--		--	--		42.9861	2826.45		42.18	5420		42.16	4288.33		42.16	2373
		--	--		--	--		--	--		43.0066	2719.01		42.2	5501		42.18	4308.33		42.18	2453
		--	--		--	--		--	--		43.0271	2772.45		42.22	5419		42.2	4397.5		42.2	2404
		--	--		--	--		--	--		43.0476	2782.37		42.24	5462		42.22	4352.5		42.22	2460
		--	--		--	--		--	--		43.0681	2804.96		42.26	5531		42.24	4389.17		42.24	2403
		--	--		--	--		--	--		43.0886	2702.48		42.28	5314		42.26	4386.67		42.26	2404
		--	--		--	--		--	--		43.1091	2829.2		42.3	5371		42.28	4385.83		42.28	2466
		--	--		--	--		--	--		43.1296	2830.3		42.32	5284		42.3	4376.67		42.3	2382
		--	--		--	--		--	--		43.1501	2840.77		42.34	5335		42.32	4348.33		42.32	2429
		--	--		--	--		--	--		43.1706	2798.9		42.36	5378		42.34	4333.33		42.34	2442
		--	--		--	--		--	--		43.1911	2919.01		42.38	5156		42.36	4296.67		42.36	2470
		--	--		--	--		--	--		43.2116	2912.95		42.4	5291		42.38	4381.67		42.38	2443
		--	--		--	--		--	--		43.2321	3104.13		42.42	5278		42.4	4256.67		42.4	2494
		--	--		--	--		--	--		43.2526	3487.6		42.44	5154		42.42	4164.17		42.42	2526
		--	--		--	--		--	--		43.2731	4523.97		42.46	5297		42.44	4236.67		42.44	2496
		--	--		--	--		--	--		43.2936	5045.73		42.48	5390		42.46	4365.83		42.46	2489
		--	--		--	--		--	--		43.3141	3987.88		42.5	5471		42.48	4350.83		42.48	2568
		--	--		--	--		--	--		43.3346	3340.5		42.52	5410		42.5	4353.33		42.5	2559
		--	--		--	--		--	--		43.3551	3256.2		42.54	5439		42.52	4268.33		42.52	2449
		--	--		--	--		--	--		43.3756	3535.54		42.56	5337		42.54	4345.83		42.54	2623
		--	--		--	--		--	--		43.3961	4033.61		42.58	5423		42.56	4387.5		42.56	2561
		--	--		--	--		--	--		43.4166	3815.98		42.6	5458		42.58	4320		42.58	2641
		--	--		--	--		--	--		43.4371	3307.99		42.62	5433		42.6	4373.33		42.6	2614
		--	--		--	--		--	--		43.4576	2979.06		42.64	5818		42.62	4572.5		42.62	2675
		--	--		--	--		--	--		43.4781	2911.29		42.66	5758		42.64	4407.5		42.64	2633
		--	--		--	--		--	--		43.4986	2916.25		42.68	6014		42.66	4519.17		42.66	2656
		--	--		--	--		--	--		43.5191	2831.4		42.7	6439		42.68	4624.17		42.68	2638
		--	--		--	--		--	--		43.5396	2769.7		42.72	6797		42.7	4706.67		42.7	2550
		--	--		--	--		--	--		43.5601	2865.56		42.74	6806		42.72	5084.17		42.72	2505
		--	--		--	--		--	--		43.5806	2784.57		42.76	6915		42.74	5379.17		42.74	2628
		--	--		--	--		--	--		43.6011	2796.14		42.78	7368		42.76	5520.83		42.76	2576
		--	--		--	--		--	--		43.6216	2838.02		42.8	7592		42.78	5528.33		42.78	2627
		--	--		--	--		--	--		43.6421	2783.47		42.82	7582		42.8	5435		42.8	2657
		--	--		--	--		--	--		43.6626	2848.48		42.84	7431		42.82	5624.17		42.82	2635
		--	--		--	--		--	--		43.6831	2788.43		42.86	6845		42.84	5885		42.84	2660
		--	--		--	--		--	--		43.7036	2706.34		42.88	6445		42.86	5725		42.86	2656
		--	--		--	--		--	--		43.7241	2767.49		42.9	6444		42.88	5519.17		42.88	2639
		--	--		--	--		--	--		43.7446	2763.64		42.92	6373		42.9	5157.5		42.9	2714
		--	--		--	--		--	--		43.7651	2787.88		42.94	6313		42.92	4948.33		42.92	2638
		--	--		--	--		--	--		43.7856	2764.19		42.96	5938		42.94	4941.67		42.94	2765
		--	--		--	--		--	--		43.8061	2671.07		42.98	5568		42.96	4960		42.96	2745
		--	--		--	--		--	--		43.8266	2814.88		43	5609		42.98	4723.33		42.98	2810
		--	--		--	--		--	--		43.8471	2744.9		43.02	5350		43	4529.17		43	2766
		--	--		--	--		--	--		43.8676	2733.88		43.04	5269		43.02	4415.83		43.02	2740
		--	--		--	--		--	--		43.8881	2744.35		43.06	5308		43.04	4328.33		43.04	2716
		--	--		--	--		--	--		43.9086	2754.27		43.08	5310		43.06	4248.33		43.06	2741
		--	--		--	--		--	--		43.9291	2866.67		43.1	5259		43.08	4171.67		43.08	2709
		--	--		--	--		--	--		43.9496	2879.34		43.12	5213		43.1	4254.17		43.1	2720
		--	--		--	--		--	--		43.9701	2951.52		43.14	5218		43.12	4148.33		43.12	2708
		--	--		--	--		--	--		43.9906	3185.12		43.16	5347		43.14	4246.67		43.14	2706
		--	--		--	--		--	--		44.0111	3927.27		43.18	5428		43.16	4304.17		43.16	2613
		--	--		--	--		--	--		44.0316	5191.74		43.2	5260		43.18	4227.5		43.18	2640
		--	--		--	--		--	--		44.0521	6181.27		43.22	5266		43.2	4070		43.2	2573
		--	--		--	--		--	--		44.0727	4995.04		43.24	5195		43.22	4208.33		43.22	2580
		--	--		--	--		--	--		44.0932	3738.84		43.26	5362		43.24	4198.33		43.24	2530
		--	--		--	--		--	--		44.1137	3482.09		43.28	5262		43.26	4294.17		43.26	2609
		--	--		--	--		--	--		44.1342	3765.29		43.3	5346		43.28	4282.5		43.28	2533
		--	--		--	--		--	--		44.1547	4425.9		43.32	5490		43.3	4235		43.3	2493
		--	--		--	--		--	--		44.1752	4487.6		43.34	5641		43.32	4146.67		43.32	2524
		--	--		--	--		--	--		44.1957	3615.98		43.36	6106		43.34	4253.33		43.34	2517
		--	--		--	--		--	--		44.2162	3051.79		43.38	6462		43.36	4252.5		43.36	2464
		--	--		--	--		--	--		44.2367	2903.03		43.4	6598		43.38	4281.67		43.38	2388
		--	--		--	--		--	--		44.2572	2759.23		43.42	6237		43.4	4247.5		43.4	2399
		--	--		--	--		--	--		44.2777	2727.82		43.44	5958		43.42	4212.5		43.42	2455
		--	--		--	--		--	--		44.2982	2688.71		43.46	5843		43.44	4282.5		43.44	2441
		--	--		--	--		--	--		44.3187	2703.03		43.48	5963		43.46	4164.17		43.46	2476
		--	--		--	--		--	--		44.3392	2719.56		43.5	6072		43.48	4233.33		43.48	2474
		--	--		--	--		--	--		44.3597	2668.87		43.52	5910		43.5	4178.33		43.5	2434
		--	--		--	--		--	--		44.3802	2680.44		43.54	5766		43.52	4165		43.52	2487
		--	--		--	--		--	--		44.4007	2677.13		43.56	5458		43.54	4264.17		43.54	2513
		--	--		--	--		--	--		44.4212	2690.91		43.58	5407		43.56	4221.67		43.56	2526
		--	--		--	--		--	--		44.4417	2715.15		43.6	5239		43.58	4245.83		43.58	2481
		--	--		--	--		--	--		44.4622	2610.47		43.62	5229		43.6	4260.83		43.6	2467
		--	--		--	--		--	--		44.4827	2607.71		43.64	5256		43.62	4100		43.62	2438
		--	--		--	--		--	--		44.5032	2651.24		43.66	5314		43.64	4250.83		43.64	2501
		--	--		--	--		--	--		44.5237	2640.77		43.68	5338		43.66	4205		43.66	2560
		--	--		--	--		--	--		44.5442	2619.83		43.7	5298		43.68	4296.67		43.68	2461
		--	--		--	--		--	--		44.5647	2514.05		43.72	5366		43.7	4305.83		43.7	2499
		--	--		--	--		--	--		44.5852	2639.12		43.74	5342		43.72	4430.83		43.72	2500
		--	--		--	--		--	--		44.6057	2593.39		43.76	5632		43.74	4495.83		43.74	2529
		--	--		--	--		--	--		44.6262	2563.64		43.78	5654		43.76	4614.17		43.76	2542
		--	--		--	--		--	--		44.6467	2646.83		43.8	5482		43.78	4657.5		43.78	2411
		--	--		--	--		--	--		44.6672	2619.83		43.82	5374		43.8	4591.67		43.8	2489
		--	--		--	--		--	--		44.6877	2598.35		43.84	5213		43.82	4353.33		43.82	2534
		--	--		--	--		--	--		44.7082	2599.45		43.86	5313		43.84	4261.67		43.84	2664
		--	--		--	--		--	--		44.7287	2668.32		43.88	5571		43.86	4382.5		43.86	2632
		--	--		--	--		--	--		44.7492	2633.06		43.9	5386		43.88	4342.5		43.88	2725
		--	--		--	--		--	--		44.7697	2651.24		43.92	5403		43.9	4445		43.9	2708
		--	--		--	--		--	--		44.7902	2635.81		43.94	5352		43.92	4375		43.92	2587
		--	--		--	--		--	--		44.8107	2585.12		43.96	5277		43.94	4346.67		43.94	2439
		--	--		--	--		--	--		44.8312	2571.35		43.98	5222		43.96	4401.67		43.96	2562
		--	--		--	--		--	--		44.8517	2573		44	5376		43.98	4238.33		43.98	2664
		--	--		--	--		--	--		44.8722	2609.37		44.02	5480		44	4274.17		44	2599
		--	--		--	--		--	--		44.8927	2611.02		44.04	5519		44.02	4297.5		44.02	2514
		--	--		--	--		--	--		44.9132	2676.03		44.06	5897		44.04	4359.17		44.04	2655
		--	--		--	--		--	--		44.9337	2657.3		44.08	6076		44.06	4531.67		44.06	2521
		--	--		--	--		--	--		44.9542	2671.63		44.1	6368		44.08	4739.17		44.08	2575
		--	--		--	--		--	--		44.9747	2661.71		44.12	6484		44.1	4976.67		44.1	2495
		--	--		--	--		--	--		44.9952	2591.74		44.14	6733		44.12	5022.5		44.12	2533
		--	--		--	--		--	--		45.0157	2629.2		44.16	6927		44.14	5039.17		44.14	2552
		--	--		--	--		--	--		45.0362	2700.28		44.18	6534		44.16	4825.83		44.16	2450
		--	--		--	--		--	--		45.0567	2733.33		44.2	6047		44.18	4670.83		44.18	2443
		--	--		--	--		--	--		45.0772	2900.83		44.22	5972		44.2	4541.67		44.2	2417
		--	--		--	--		--	--		45.0977	2871.63		44.24	5982		44.22	4734.17		44.22	2441
		--	--		--	--		--	--		45.1182	2685.4		44.26	6140		44.24	4595.83		44.24	2440
		--	--		--	--		--	--		45.1387	2680.44		44.28	5977		44.26	4545.83		44.26	2374
		--	--		--	--		--	--		45.1592	2661.16		44.3	5691		44.28	4450.83		44.28	2403
		--	--		--	--		--	--		45.1797	2646.83		44.32	5370		44.3	4204.17		44.3	2435
		--	--		--	--		--	--		45.2002	2750.96		44.34	5253		44.32	4219.17		44.32	2434
		--	--		--	--		--	--		45.2207	2658.95		44.36	5135		44.34	4217.5		44.34	2340
		--	--		--	--		--	--		45.2412	2616.53		44.38	5202		44.36	4090.83		44.36	2395
		--	--		--	--		--	--		45.2617	2630.85		44.4	5213		44.38	4167.5		44.38	2425
		--	--		--	--		--	--		45.2822	2606.06		44.42	5061		44.4	4237.5		44.4	2375
		--	--		--	--		--	--		45.3027	2589.53		44.44	5223		44.42	4252.5		44.42	2381
		--	--		--	--		--	--		45.3232	2651.79		44.46	5175		44.44	4519.17		44.44	2397
		--	--		--	--		--	--		45.3437	2752.07		44.48	5406		44.46	4549.17		44.46	2448
		--	--		--	--		--	--		45.3642	2741.6		44.5	5266		44.48	4564.17		44.48	2416
		--	--		--	--		--	--		45.3847	2661.71		44.52	5378		44.5	4580		44.5	2459
		--	--		--	--		--	--		45.4052	2694.21		44.54	5293		44.52	4625		44.52	2446
		--	--		--	--		--	--		45.4257	2709.64		44.56	5206		44.54	4605.83		44.54	2495
		--	--		--	--		--	--		45.4462	2625.34		44.58	5189		44.56	4560		44.56	2477
		--	--		--	--		--	--		45.4667	2680.99		44.6	5267		44.58	4545		44.58	2489
		--	--		--	--		--	--		45.4872	2638.57		44.62	5277		44.6	4540.83		44.6	2480
		--	--		--	--		--	--		45.5077	2695.32		44.64	5127		44.62	4563.33		44.62	2577
		--	--		--	--		--	--		45.5282	2653.99		44.66	5210		44.64	4455		44.64	2595
		--	--		--	--		--	--		45.5487	2670.52		44.68	5201		44.66	4558.33		44.66	2626
		--	--		--	--		--	--		45.5692	2677.69		44.7	5375		44.68	4625.83		44.68	2853
		--	--		--	--		--	--		45.5897	2686.5		44.72	5386		44.7	4883.33		44.7	2847
		--	--		--	--		--	--		45.6102	2613.77		44.74	5415		44.72	5640.83		44.72	3095
		--	--		--	--		--	--		45.6307	2630.3		44.76	5213		44.74	7136.67		44.74	3129
		--	--		--	--		--	--		45.6512	2663.91		44.78	5292		44.76	8505		44.76	3211
		--	--		--	--		--	--		45.6717	2680.44		44.8	5246		44.78	8725.83		44.78	3031
		--	--		--	--		--	--		45.6922	2673.83		44.82	5304		44.8	7059.17		44.8	3120
		--	--		--	--		--	--		45.7127	2689.26		44.84	5287		44.82	5798.33		44.82	3154
		--	--		--	--		--	--		45.7332	2705.79		44.86	5315		44.84	5639.17		44.84	3050
		--	--		--	--		--	--		45.7537	2657.3		44.88	5292		44.86	6426.67		44.86	3079
		--	--		--	--		--	--		45.7742	2642.42		44.9	5247		44.88	7090		44.88	2954
		--	--		--	--		--	--		45.7947	2660.06		44.92	5303		44.9	6895.83		44.9	3009
		--	--		--	--		--	--		45.8152	2645.18		44.94	5229		44.92	5905.83		44.92	2895
		--	--		--	--		--	--		45.8357	2616.53		44.96	5198		44.94	4870		44.94	3006
		--	--		--	--		--	--		45.8562	2579.06		44.98	5356		44.96	4532.5		44.96	3063
		--	--		--	--		--	--		45.8767	2646.83		45	5315		44.98	4463.33		44.98	2883
		--	--		--	--		--	--		45.8972	2613.77		45.02	5468		45	4401.67		45	2929
		--	--		--	--		--	--		45.9177	2677.13		45.04	5328		45.02	4334.17		45.02	2877
		--	--		--	--		--	--		45.9382	2858.95		45.06	5174		45.04	4198.33		45.04	2987
		--	--		--	--		--	--		45.9587	3079.89		45.08	5209		45.06	4191.67		45.06	3031
		--	--		--	--		--	--		45.9792	3064.46		45.1	5167		45.08	4136.67		45.08	2956
		--	--		--	--		--	--		45.9997	2995.59		45.12	5237		45.1	4165.83		45.1	2920
		--	--		--	--		--	--		46.0202	2877.69		45.14	5292		45.12	4148.33		45.12	2762
		--	--		--	--		--	--		46.0407	2779.06		45.16	5279		45.14	4175.83		45.14	2637
		--	--		--	--		--	--		46.0612	2844.63		45.18	5350		45.16	4078.33		45.16	2633
		--	--		--	--		--	--		46.0817	2864.46		45.2	5320		45.18	4105.83		45.18	2613
		--	--		--	--		--	--		46.1022	2937.74		45.22	5334		45.2	4067.5		45.2	2551
		--	--		--	--		--	--		46.1227	2842.98		45.24	5339		45.22	4120.83		45.22	2558
		--	--		--	--		--	--		46.1433	2834.71		45.26	5224		45.24	4132.5		45.24	2568
		--	--		--	--		--	--		46.1638	2711.85		45.28	5410		45.26	4401.67		45.26	2458
		--	--		--	--		--	--		46.1843	2618.18		45.3	5192		45.28	4465		45.28	2478
		--	--		--	--		--	--		46.2048	2645.18		45.32	5203		45.3	4481.67		45.3	2492
		--	--		--	--		--	--		46.2253	2658.4		45.34	5156		45.32	4336.67		45.32	2451
		--	--		--	--		--	--		46.2458	2677.69		45.36	5205		45.34	4203.33		45.34	2410
		--	--		--	--		--	--		46.2663	2619.83		45.38	5132		45.36	4225.83		45.36	2388
		--	--		--	--		--	--		46.2868	2624.79		45.4	5216		45.38	4238.33		45.38	2398
		--	--		--	--		--	--		46.3073	2683.2		45.42	5163		45.4	4367.5		45.4	2370
		--	--		--	--		--	--		46.3278	2597.8		45.44	5186		45.42	4289.17		45.42	2412
		--	--		--	--		--	--		46.3483	2561.43		45.46	5217		45.44	4194.17		45.44	2289
		--	--		--	--		--	--		46.3688	2582.37		45.48	5197		45.46	4184.17		45.46	2321
		--	--		--	--		--	--		46.3893	2549.86		45.5	5346		45.48	4105		45.48	2341
		--	--		--	--		--	--		46.4098	2476.58		45.52	5166		45.5	4107.5		45.5	2371
		--	--		--	--		--	--		46.4303	2510.19		45.54	5143		45.52	4190		45.52	2321
		--	--		--	--		--	--		46.4508	2486.5		45.56	5122		45.54	4150		45.54	2323
		--	--		--	--		--	--		46.4713	2493.11		45.58	5169		45.56	4006.67		45.56	2294
		--	--		--	--		--	--		46.4918	2450.14		45.6	5077		45.58	4013.33		45.58	2218
		--	--		--	--		--	--		46.5123	2471.07		45.62	5118		45.6	4068.33		45.6	2348
		--	--		--	--		--	--		46.5328	2417.08		45.64	5270		45.62	3998.33		45.62	2242
		--	--		--	--		--	--		46.5533	2433.61		45.66	5122		45.64	4046.67		45.64	2308
		--	--		--	--		--	--		46.5738	2428.1		45.68	5100		45.66	3922.5		45.66	2265
		--	--		--	--		--	--		46.5943	2436.91		45.7	5085		45.68	4000		45.68	2166
		--	--		--	--		--	--		46.6148	2490.91		45.72	4984		45.7	3986.67		45.7	2232
		--	--		--	--		--	--		46.6353	2492.56		45.74	4906		45.72	3968.33		45.72	2234
		--	--		--	--		--	--		46.6558	2441.32		45.76	5095		45.74	3970		45.74	2265
		--	--		--	--		--	--		46.6763	2419.83		45.78	4996		45.76	3865		45.76	2294
		--	--		--	--		--	--		46.6968	2439.12		45.8	4942		45.78	3879.17		45.78	2294
		--	--		--	--		--	--		46.7173	2457.85		45.82	4996		45.8	3867.5		45.8	2295
		--	--		--	--		--	--		46.7378	2418.73		45.84	4910		45.82	3925.83		45.82	2286
		--	--		--	--		--	--		46.7583	2406.61		45.86	5049		45.84	3870.83		45.84	2226
		--	--		--	--		--	--		46.7788	2388.43		45.88	5037		45.86	3904.17		45.86	2211
		--	--		--	--		--	--		46.7993	2438.02		45.9	5078		45.88	3877.5		45.88	2335
		--	--		--	--		--	--		46.8198	2407.16		45.92	5019		45.9	3901.67		45.9	2304
		--	--		--	--		--	--		46.8403	2432.51		45.94	5146		45.92	3822.5		45.92	2273
		--	--		--	--		--	--		46.8608	2314.05		45.96	5370		45.94	3817.5		45.94	2250
		--	--		--	--		--	--		46.8813	2431.96		45.98	5557		45.96	3881.67		45.96	2177
		--	--		--	--		--	--		46.9018	2391.74		46	6244		45.98	3890.83		45.98	2252
		--	--		--	--		--	--		46.9223	2414.33		46.02	7178		46	3933.33		46	2204
		--	--		--	--		--	--		46.9428	2379.06		46.04	7438		46.02	3886.67		46.02	2192
		--	--		--	--		--	--		46.9633	2422.59		46.06	6755		46.04	3968.33		46.04	2283
		--	--		--	--		--	--		46.9838	2332.23		46.08	5893		46.06	3864.17		46.06	2262
		--	--		--	--		--	--		47.0043	2398.9		46.1	5534		46.08	3789.17		46.08	2157
		--	--		--	--		--	--		47.0248	2352.62		46.12	5765		46.1	3798.33		46.1	2207
		--	--		--	--		--	--		47.0453	2414.88		46.14	6215		46.12	3837.5		46.12	2236
		--	--		--	--		--	--		47.0658	2374.66		46.16	6268		46.14	3853.33		46.14	2271
		--	--		--	--		--	--		47.0863	2366.39		46.18	6068		46.16	3951.67		46.16	2214
		--	--		--	--		--	--		47.1068	2333.33		46.2	5499		46.18	3815.83		46.18	2254
		--	--		--	--		--	--		47.1273	2360.33		46.22	5471		46.2	3980		46.2	2178
		--	--		--	--		--	--		47.1478	2430.85		46.24	5264		46.22	3938.33		46.22	2277
		--	--		--	--		--	--		47.1683	2409.37		46.26	5255		46.24	4036.67		46.24	2198
		--	--		--	--		--	--		47.1888	2352.62		46.28	5360		46.26	3982.5		46.26	2223
		--	--		--	--		--	--		47.2093	2350.96		46.3	5159		46.28	4163.33		46.28	2199
		--	--		--	--		--	--		47.2298	2313.5		46.32	5181		46.3	4124.17		46.3	2231
		--	--		--	--		--	--		47.2503	2369.7		46.34	5075		46.32	4015		46.32	2326
		--	--		--	--		--	--		47.2708	2280.44		46.36	5134		46.34	4028.33		46.34	2226
		--	--		--	--		--	--		47.2913	2453.99		46.38	5114		46.36	4006.67		46.36	2290
		--	--		--	--		--	--		47.3118	2385.12		46.4	5194		46.38	3926.67		46.38	2253
		--	--		--	--		--	--		47.3323	2420.94		46.42	5131		46.4	3958.33		46.4	2171
		--	--		--	--		--	--		47.3528	2319.01		46.44	5025		46.42	4072.5		46.42	2323
		--	--		--	--		--	--		47.3733	2335.54		46.46	5013		46.44	3870		46.44	2144
		--	--		--	--		--	--		47.3938	2370.25		46.48	5023		46.46	3888.33		46.46	2160
		--	--		--	--		--	--		47.4143	2309.64		46.5	5112		46.48	3941.67		46.48	2184
		--	--		--	--		--	--		47.4348	2324.52		46.52	5014		46.5	3864.17		46.5	2218
		--	--		--	--		--	--		47.4553	2324.52		46.54	4935		46.52	3943.33		46.52	2202
		--	--		--	--		--	--		47.4758	2333.33		46.56	5060		46.54	3849.17		46.54	2217
		--	--		--	--		--	--		47.4963	2258.4		46.58	5051		46.56	3850.83		46.56	2184
		--	--		--	--		--	--		47.5168	2346.01		46.6	5079		46.58	3887.5		46.58	2151
		--	--		--	--		--	--		47.5373	2318.46		46.62	5111		46.6	3912.5		46.6	2220
		--	--		--	--		--	--		47.5578	2299.17		46.64	5220		46.62	3999.17		46.62	2174
		--	--		--	--		--	--		47.5783	2373		46.66	5257		46.64	3878.33		46.64	2234
		--	--		--	--		--	--		47.5988	2315.15		46.68	5140		46.66	3907.5		46.66	2335
		--	--		--	--		--	--		47.6193	2266.12		46.7	5339		46.68	3951.67		46.68	2250
		--	--		--	--		--	--		47.6398	2260.06		46.72	5356		46.7	4021.67		46.7	2221
		--	--		--	--		--	--		47.6603	2362.53		46.74	5229		46.72	3934.17		46.72	2245
		--	--		--	--		--	--		47.6808	2288.71		46.76	5323		46.74	3965.83		46.74	2203
		--	--		--	--		--	--		47.7013	2339.94		46.78	5206		46.76	4055.83		46.76	2242
		--	--		--	--		--	--		47.7218	2309.09		46.8	5301		46.78	3893.33		46.78	2188
		--	--		--	--		--	--		47.7423	2387.88		46.82	5258		46.8	4023.33		46.8	2250
		--	--		--	--		--	--		47.7628	2395.04		46.84	5101		46.82	4049.17		46.82	2217
		--	--		--	--		--	--		47.7833	2330.58		46.86	5210		46.84	4010		46.84	2222
		--	--		--	--		--	--		47.8038	2294.21		46.88	5172		46.86	3975.83		46.86	2125
		--	--		--	--		--	--		47.8243	2354.27		46.9	5005		46.88	3901.67		46.88	2235
		--	--		--	--		--	--		47.8448	2334.44		46.92	5113		46.9	4096.67		46.9	2289
		--	--		--	--		--	--		47.8653	2359.23		46.94	5083		46.92	4108.33		46.92	2203
		--	--		--	--		--	--		47.8858	2296.42		46.96	4999		46.94	4001.67		46.94	2220
		--	--		--	--		--	--		47.9063	2265.01		46.98	4982		46.96	4015		46.96	2256
		--	--		--	--		--	--		47.9268	2359.78		47	5045		46.98	4015.83		46.98	2218
		--	--		--	--		--	--		47.9473	2321.76		47.02	4849		47	3936.67		47	2164
		--	--		--	--		--	--		47.9678	2393.94		47.04	4911		47.02	3921.67		47.02	2247
		--	--		--	--		--	--		47.9883	2364.74		47.06	4884		47.04	3855.83		47.04	2229
		--	--		--	--		--	--		48.0088	2423.14		47.08	5000		47.06	3929.17		47.06	2190
		--	--		--	--		--	--		48.0293	2386.78		47.1	4913		47.08	3920.83		47.08	2327
		--	--		--	--		--	--		48.0498	2385.12		47.12	4720		47.1	3835.83		47.1	2210
		--	--		--	--		--	--		48.0703	2391.74		47.14	4816		47.12	3779.17		47.12	2310
		--	--		--	--		--	--		48.0908	2401.1		47.16	4933		47.14	3800		47.14	2243
		--	--		--	--		--	--		48.1113	2435.81		47.18	4823		47.16	3910.83		47.16	2285
		--	--		--	--		--	--		48.1318	2381.82		47.2	4717		47.18	3854.17		47.18	2287
		--	--		--	--		--	--		48.1523	2358.13		47.22	4847		47.2	3857.5		47.2	2259
		--	--		--	--		--	--		48.1728	2504.13		47.24	4922		47.22	3840.83		47.22	2386
		--	--		--	--		--	--		48.1933	2444.63		47.26	4959		47.24	3890.83		47.24	2314
		--	--		--	--		--	--		48.2139	2420.94		47.28	4774		47.26	3830.83		47.26	2282
		--	--		--	--		--	--		48.2344	2402.2		47.3	4917		47.28	3804.17		47.28	2253
		--	--		--	--		--	--		48.2549	2444.63		47.32	4853		47.3	3775.83		47.3	2205
		--	--		--	--		--	--		48.2754	2463.91		47.34	4966		47.32	3901.67		47.32	2278
		--	--		--	--		--	--		48.2959	2457.85		47.36	4870		47.34	3700.83		47.34	2218
		--	--		--	--		--	--		48.3164	2466.12		47.38	4902		47.36	3825.83		47.36	2224
		--	--		--	--		--	--		48.3369	2395.04		47.4	5009		47.38	3826.67		47.38	2217
		--	--		--	--		--	--		48.3574	2511.85		47.42	5007		47.4	3841.67		47.4	2219
		--	--		--	--		--	--		48.3779	2446.28		47.44	4830		47.42	3840.83		47.42	2273
		--	--		--	--		--	--		48.3984	2446.28		47.46	4873		47.44	3913.33		47.44	2266
		--	--		--	--		--	--		48.4189	2563.64		47.48	4893		47.46	3869.17		47.46	2233
		--	--		--	--		--	--		48.4394	2586.78		47.5	4946		47.48	3937.5		47.48	2312
		--	--		--	--		--	--		48.4599	2636.91		47.52	4881		47.5	3867.5		47.5	2203
		--	--		--	--		--	--		48.4804	2642.98		47.54	4872		47.52	3868.33		47.52	2124
		--	--		--	--		--	--		48.5009	2634.71		47.56	4878		47.54	3937.5		47.54	2194
		--	--		--	--		--	--		48.5214	2680.99		47.58	4879		47.56	3839.17		47.56	2220
		--	--		--	--		--	--		48.5419	2640.77		47.6	4818		47.58	3902.5		47.58	2169
		--	--		--	--		--	--		48.5624	2737.19		47.62	4790		47.6	3905.83		47.6	2202
		--	--		--	--		--	--		48.5829	2816.53		47.64	4795		47.62	3919.17		47.62	2250
		--	--		--	--		--	--		48.6034	2928.37		47.66	4771		47.64	3920.83		47.64	2213
		--	--		--	--		--	--		48.6239	3063.91		47.68	4917		47.66	4034.17		47.66	2255
		--	--		--	--		--	--		48.6444	3353.17		47.7	4812		47.68	4156.67		47.68	2310
		--	--		--	--		--	--		48.6649	3731.68		47.72	4794		47.7	4174.17		47.7	2369
		--	--		--	--		--	--		48.6854	4614.33		47.74	4883		47.72	4215.83		47.72	2339
		--	--		--	--		--	--		48.7059	6238.02		47.76	4874		47.74	4103.33		47.74	2246
		--	--		--	--		--	--		48.7264	8752.62		47.78	4686		47.76	3947.5		47.76	2272
		--	--		--	--		--	--		48.7469	9616.53		47.8	4768		47.78	4037.5		47.78	2264
		--	--		--	--		--	--		48.7674	6685.95		47.82	4795		47.8	4031.67		47.8	2333
		--	--		--	--		--	--		48.7879	4570.8		47.84	4710		47.82	4080.83		47.82	2220
		--	--		--	--		--	--		48.8084	4044.08		47.86	4769		47.84	4090		47.84	2208
		--	--		--	--		--	--		48.8289	4475.48		47.88	4828		47.86	3911.67		47.86	2312
		--	--		--	--		--	--		48.8494	5535.54		47.9	4841		47.88	3822.5		47.88	2266
		--	--		--	--		--	--		48.8699	6477.69		47.92	4768		47.9	3782.5		47.9	2274
		--	--		--	--		--	--		48.8904	5373		47.94	4852		47.92	3825.83		47.92	2311
		--	--		--	--		--	--		48.9109	4081.54		47.96	4797		47.94	3771.67		47.94	2269
		--	--		--	--		--	--		48.9314	3661.16		47.98	4874		47.96	3770.83		47.96	2294
		--	--		--	--		--	--		48.9519	3315.7		48	4809		47.98	3863.33		47.98	2162
		--	--		--	--		--	--		48.9724	3082.09		48.02	4993		48	3790.83		48	2264
		--	--		--	--		--	--		48.9929	2831.96		48.04	4932		48.02	3880.83		48.02	2255
		--	--		--	--		--	--		49.0134	2692.01		48.06	4897		48.04	3865.83		48.04	2167
		--	--		--	--		--	--		49.0339	2711.29		48.08	5028		48.06	3955		48.06	2235
		--	--		--	--		--	--		49.0544	2799.45		48.1	5191		48.08	3988.33		48.08	2271
		--	--		--	--		--	--		49.0749	2790.63		48.12	5229		48.1	4085.83		48.1	2208
		--	--		--	--		--	--		49.0954	2663.36		48.14	5474		48.12	4280.83		48.12	2209
		--	--		--	--		--	--		49.1159	2472.73		48.16	5778		48.14	4646.67		48.14	2160
		--	--		--	--		--	--		49.1364	2450.14		48.18	5772		48.16	4949.17		48.16	2236
		--	--		--	--		--	--		49.1569	2363.09		48.2	5678		48.18	5000		48.18	2183
		--	--		--	--		--	--		49.1774	2373		48.22	5651		48.2	4876.67		48.2	2230
		--	--		--	--		--	--		49.1979	2316.25		48.24	5591		48.22	4838.33		48.22	2215
		--	--		--	--		--	--		49.2184	2341.05		48.26	5604		48.24	4880		48.24	2119
		--	--		--	--		--	--		49.2389	2384.57		48.28	5508		48.26	5062.5		48.26	2199
		--	--		--	--		--	--		49.2594	2416.53		48.3	5702		48.28	5302.5		48.28	2176
		--	--		--	--		--	--		49.2799	2697.52		48.32	5647		48.3	5131.67		48.3	2194
		--	--		--	--		--	--		49.3004	2863.91		48.34	5463		48.32	5265		48.32	2266
		--	--		--	--		--	--		49.3209	2591.18		48.36	5233		48.34	5090		48.34	2224
		--	--		--	--		--	--		49.3414	2453.99		48.38	5273		48.36	4743.33		48.36	2230
		--	--		--	--		--	--		49.3619	2353.72		48.4	5210		48.38	4571.67		48.38	2284
		--	--		--	--		--	--		49.3824	2326.72		48.42	5207		48.4	4545.83		48.4	2294
		--	--		--	--		--	--		49.4029	2436.36		48.44	5209		48.42	4611.67		48.42	2369
		--	--		--	--		--	--		49.4234	2577.41		48.46	5219		48.44	4572.5		48.44	2507
		--	--		--	--		--	--		49.4439	2480.44		48.48	5240		48.46	4418.33		48.46	2499
		--	--		--	--		--	--		49.4644	2354.27		48.5	5272		48.48	4350.83		48.48	2635
		--	--		--	--		--	--		49.4849	2236.91		48.52	5268		48.5	4489.17		48.5	2668
		--	--		--	--		--	--		49.5054	2244.63		48.54	5064		48.52	4435		48.52	2748
		--	--		--	--		--	--		49.5259	2275.48		48.56	5044		48.54	4395		48.54	2872
		--	--		--	--		--	--		49.5464	2204.96		48.58	5060		48.56	4266.67		48.56	2986
		--	--		--	--		--	--		49.5669	2261.71		48.6	5174		48.58	4229.17		48.58	2965
		--	--		--	--		--	--		49.5874	2246.83		48.62	5401		48.6	4260		48.6	3062
		--	--		--	--		--	--		49.6079	2274.93		48.64	5557		48.62	4513.33		48.62	3171
		--	--		--	--		--	--		49.6284	2212.67		48.66	5750		48.64	4750		48.64	3253
		--	--		--	--		--	--		49.6489	2242.98		48.68	5932		48.66	5255.83		48.66	3272
		--	--		--	--		--	--		49.6694	2236.36		48.7	5823		48.68	5889.17		48.68	3209
		--	--		--	--		--	--		49.6899	2235.26		48.72	5814		48.7	6734.17		48.7	3273
		--	--		--	--		--	--		49.7104	2241.32		48.74	5839		48.72	7703.33		48.72	3284
		--	--		--	--		--	--		49.7309	2258.4		48.76	6108		48.74	7596.67		48.74	3213
		--	--		--	--		--	--		49.7514	2263.36		48.78	6406		48.76	6792.5		48.76	3115
		--	--		--	--		--	--		49.7719	2193.94		48.8	7354		48.78	6185		48.78	3053
		--	--		--	--		--	--		49.7924	2235.26		48.82	8442		48.8	6097.5		48.8	3009
		--	--		--	--		--	--		49.8129	2256.75		48.84	9848		48.82	6401.67		48.82	2982
		--	--		--	--		--	--		49.8334	2192.84		48.86	10523		48.84	7391.67		48.84	2993
		--	--		--	--		--	--		49.8539	2234.16		48.88	10119		48.86	8006.67		48.86	3179
		--	--		--	--		--	--		49.8744	2245.18		48.9	9298		48.88	7742.5		48.88	3162
		--	--		--	--		--	--		49.8949	2242.42		48.92	8734		48.9	6944.17		48.9	3068
		--	--		--	--		--	--		49.9154	2195.04		48.94	8936		48.92	6400.83		48.92	3173
		--	--		--	--		--	--		49.9359	2238.02		48.96	8968		48.94	6708.33		48.94	3491
		--	--		--	--		--	--		49.9564	2175.76		48.98	9209		48.96	8337.5		48.96	3785
		--	--		--	--		--	--		49.9769	2281.54		49	8424		48.98	8839.17		48.98	4079
		--	--		--	--		--	--		49.9974	2196.69		49.02	7847		49	7489.17		49	4435
		--	--		--	--		--	--		50.0179	2209.37		49.04	7067		49.02	5973.33		49.02	4878
		--	--		--	--		--	--		50.0384	2216.53		49.06	6338		49.04	5228.33		49.04	5271
		--	--		--	--		--	--		50.0589	2257.85		49.08	6144		49.06	4955.83		49.06	4989
		--	--		--	--		--	--		50.0794	2277.69		49.1	5721		49.08	5333.33		49.08	4705
		--	--		--	--		--	--		50.0999	2305.23		49.12	5608		49.1	5880.83		49.1	4518
		--	--		--	--		--	--		50.1204	2248.48		49.14	5190		49.12	5467.5		49.12	4196
		--	--		--	--		--	--		50.1409	2203.31		49.16	5056		49.14	4525.83		49.14	4365
		--	--		--	--		--	--		50.1614	2233.06		49.18	4804		49.16	4110		49.16	4220
		--	--		--	--		--	--		50.1819	2241.87		49.2	4794		49.18	4034.17		49.18	4091
		--	--		--	--		--	--		50.2024	2256.2		49.22	4680		49.2	3838.33		49.2	3828
		--	--		--	--		--	--		50.2229	2228.65		49.24	4740		49.22	3795.83		49.22	3504
		--	--		--	--		--	--		50.2434	2195.04		49.26	4739		49.24	3790		49.24	3179
		--	--		--	--		--	--		50.264	2250.14		49.28	4757		49.26	3795		49.26	2958
		--	--		--	--		--	--		50.2845	2239.12		49.3	4735		49.28	3738.33		49.28	2789
		--	--		--	--		--	--		50.305	2242.98		49.32	4777		49.3	3718.33		49.3	2689
		--	--		--	--		--	--		50.3255	2293.11		49.34	4685		49.32	3710.83		49.32	2581
		--	--		--	--		--	--		50.346	2258.95		49.36	4918		49.34	3724.17		49.34	2460
		--	--		--	--		--	--		50.3665	2278.79		49.38	5006		49.36	3794.17		49.36	2460
		--	--		--	--		--	--		50.387	2233.06		49.4	4814		49.38	3687.5		49.38	2335
		--	--		--	--		--	--		50.4075	2268.32		49.42	4990		49.4	3583.33		49.4	2339
		--	--		--	--		--	--		50.428	2217.63		49.44	4875		49.42	3788.33		49.42	2203
		--	--		--	--		--	--		50.4485	2187.88		49.46	4795		49.44	3775		49.44	2208
		--	--		--	--		--	--		50.469	2196.14		49.48	4784		49.46	3677.5		49.46	2226
		--	--		--	--		--	--		50.4895	2186.78		49.5	4772		49.48	3754.17		49.48	2160
		--	--		--	--		--	--		50.51	2196.14		49.52	4803		49.5	3708.33		49.5	2169
		--	--		--	--		--	--		50.5305	2135.54		49.54	4796		49.52	3595.83		49.52	2094
		--	--		--	--		--	--		50.551	2262.81		49.56	4692		49.54	3597.5		49.54	2117
		--	--		--	--		--	--		50.5715	2242.42		49.58	4665		49.56	3669.17		49.56	2102
		--	--		--	--		--	--		50.592	2275.48		49.6	4565		49.58	3674.17		49.58	2090
		--	--		--	--		--	--		50.6125	2310.19		49.62	4546		49.6	3715		49.6	2062
		--	--		--	--		--	--		50.633	2285.4		49.64	4552		49.62	3580.83		49.62	2080
		--	--		--	--		--	--		50.6535	2295.87		49.66	4627		49.64	3614.17		49.64	2161
		--	--		--	--		--	--		50.674	2260.61		49.68	4508		49.66	3563.33		49.66	2084
		--	--		--	--		--	--		50.6945	2325.62		49.7	4646		49.68	3575.83		49.68	2046
		--	--		--	--		--	--		50.715	2308.54		49.72	4557		49.7	3525		49.7	2112
		--	--		--	--		--	--		50.7355	2238.02		49.74	4635		49.72	3599.17		49.72	2055
		--	--		--	--		--	--		50.756	2246.83		49.76	4496		49.74	3575.83		49.74	2166
		--	--		--	--		--	--		50.7765	2290.91		49.78	4582		49.76	3505		49.76	1999
		--	--		--	--		--	--		50.797	2274.93		49.8	4439		49.78	3465.83		49.78	2051
		--	--		--	--		--	--		50.8175	2228.65		49.82	4557		49.8	3599.17		49.8	2090
		--	--		--	--		--	--		50.838	2283.2		49.84	4579		49.82	3535.83		49.82	2091
		--	--		--	--		--	--		50.8585	2262.26		49.86	4563		49.84	3625.83		49.84	2025
		--	--		--	--		--	--		50.879	2224.24		49.88	4681		49.86	3598.33		49.86	2126
		--	--		--	--		--	--		50.8995	2287.6		49.9	4733		49.88	3755.83		49.88	2133
		--	--		--	--		--	--		50.92	2284.3		49.92	4847		49.9	3838.33		49.9	2004
[truncated: 1,917 more rows]

## Sheet: Figure 2c
Figure 2c
			calculation		experimental		different		background
		2θ	a.u.	2θ	a.u.	2θ	a.u.	2θ	a.u.
		10	10041.2	10	9987	10	-3091.62	10	10041.2	14.7015
		10.0205	10032.3	10.0205	9929	10.0205	-3140.7	10.0205	10032.3	15.8778
		10.041	10023.7	10.041	10176	10.041	-2885.19	10.041	10023.7	16.5388
		10.0615	10015.6	10.0615	10044	10.0615	-3009.04	10.0615	10015.6	18.5857
		10.082	10007.8	10.082	9890	10.082	-3155.19	10.082	10007.8	21.6649
		10.1025	10000.2	10.1025	10165	10.1025	-2872.59	10.1025	10000.2	25.2504
		10.123	9992.76	10.123	10158	10.123	-2872.2	10.123	9992.76	27.8495
		10.1435	9985.52	10.1435	10014	10.1435	-3008.96	10.1435	9985.52	28.0064
		10.164	9978.4	10.164	9919	10.164	-3096.84	10.164	9978.4	29.1604
		10.1845	9971.36	10.1845	10034	10.1845	-2974.8	10.1845	9971.36	29.2873
		10.205	9964.36	10.205	10005	10.205	-2996.8	10.205	9964.36	29.2918
		10.2255	9957.37	10.2255	9936	10.2255	-3058.81	10.2255	9957.37	29.5566
		10.246	9954.77	10.246	9926	10.246	-3066.21	10.246	9950.36	31.9745
		10.2665	9949.93	10.2665	10023	10.2665	-2964.37	10.2665	9943.3	32.1826
		10.287	9942.86	10.287	10125	10.287	-2855.3	10.287	9936.16	33.3382
		10.3075	9935.69	10.3075	9939	10.3075	-3034.13	10.3075	9928.92	33.6898
		10.328	9928.39	10.328	9986	10.328	-2979.83	10.328	9921.57	33.8758
		10.3485	9920.96	10.3485	10008	10.3485	-2950.4	10.3485	9914.07	34.024
		10.369	9913.37	10.369	9988	10.369	-2962.81	10.369	9906.42	35.3265
		10.3895	9905.61	10.3895	9884	10.3895	-3059.05	10.3895	9898.59	37.1067
		10.41	9897.66	10.41	9877	10.41	-3058.1	10.41	9890.57	37.1975
		10.4305	9889.51	10.4305	9797	10.4305	-3129.95	10.4305	9882.36	37.5854
		10.451	9881.16	10.451	9791	10.451	-3127.6	10.451	9873.93	38.2309
		10.4715	9872.58	10.4715	10034	10.4715	-2876.02	10.4715	9865.29	40.5605
		10.492	9863.78	10.492	9832	10.492	-3069.22	10.492	9856.41	42.3902
		10.5125	9854.74	10.5125	9852	10.5125	-3040.18	10.5125	9847.3	42.8646
		10.533	9845.46	10.533	9888	10.533	-2994.9	10.533	9837.95	42.9626
		10.5535	9835.94	10.5535	9760	10.5535	-3113.38	10.5535	9828.35	42.9723
		10.574	9826.17	10.574	9759	10.574	-3104.61	10.574	9818.51	43.7753
		10.5945	9816.15	10.5945	9674	10.5945	-3179.59	10.5945	9808.41	43.8679
		10.615	9805.88	10.615	9721	10.615	-3122.32	10.615	9798.06	44.055
		10.6355	9795.35	10.6355	9848	10.6355	-2984.79	10.6355	9787.46	44.6384
		10.656	9784.58	10.656	9853	10.656	-2969.02	10.656	9776.61	44.7692
		10.6765	9773.56	10.6765	9763	10.6765	-3048	10.6765	9765.5	44.9402
		10.697	9762.28	10.697	9679	10.697	-3120.72	10.697	9754.15	45.0619
		10.7175	9750.77	10.7175	9723	10.7175	-3065.21	10.7175	9742.55	45.0882
		10.738	9739.01	10.738	9757	10.738	-3019.45	10.738	9730.7	47.2274
		10.7585	9727.01	10.7585	9653	10.7585	-3111.45	10.7585	9718.62	47.3399
		10.779	9714.78	10.779	9835	10.779	-2917.22	10.779	9706.3	47.6406
		10.7995	9702.32	10.7995	9828	10.7995	-2911.76	10.7995	9693.75	47.9276
		10.82	9689.64	10.82	9731	10.82	-2996.08	10.82	9680.98	48.4698
		10.8405	9676.73	10.8405	9786	10.8405	-2928.17	10.8405	9667.98	48.7507
		10.861	9663.62	10.861	9515	10.861	-3186.06	10.861	9654.78	48.9256
		10.8815	9650.3	10.8815	9375	10.8815	-3312.74	10.8815	9641.36	48.9859
		10.902	9636.78	10.902	9578	10.902	-3096.22	10.902	9627.75	49.7305
		10.9225	9623.07	10.9225	9467	10.9225	-3193.51	10.9225	9613.94	49.8022
		10.943	9609.18	10.943	9318	10.943	-3328.62	10.943	9599.95	50.8911
		10.9635	9595.11	10.9635	9494	10.9635	-3138.55	10.9635	9585.78	50.9151
		10.984	9580.87	10.984	9607	10.984	-3011.31	10.984	9571.43	51.1741
		11.0046	9566.47	11.0046	9546	11.0046	-3057.91	11.0046	9556.93	51.7372
		11.0251	9551.92	11.0251	9442	11.0251	-3147.36	11.0251	9542.27	52.4569
		11.0456	9537.22	11.0456	9532	11.0456	-3042.66	11.0456	9527.46	52.5038
		11.0661	9522.38	11.0661	9521	11.0661	-3038.82	11.0661	9512.52	52.991
		11.0866	9507.42	11.0866	9554	11.0866	-2990.86	11.0866	9497.44	55.911
		11.107	9492.33	11.107	9506	11.107	-3023.77	11.107	9482.24	56.0219
		11.1275	9477.14	11.1275	9427	11.1275	-3087.58	11.1275	9466.93	56.1672
		11.1481	9461.92	11.1481	9376	11.1481	-3123.36	11.1481	9451.51	56.7077
		11.1686	9446.52	11.1686	9367	11.1686	-3116.96	11.1686	9436	57.0357
		11.1891	9431.08	11.1891	9284	11.1891	-3184.52	11.1891	9420.39	57.4295
		11.2096	9415.52	11.2096	9390	11.2096	-3062.96	11.2096	9404.71	57.735
		11.2301	9399.89	11.2301	9314	11.2301	-3123.33	11.2301	9388.95	57.7768
		11.2506	9384.2	11.2506	9244	11.2506	-3177.64	11.2506	9373.13	57.7789
		11.2711	9368.46	11.2711	9413	11.2711	-2992.9	11.2711	9357.26	58.0057
		11.2916	9352.67	11.2916	9214	11.2916	-3176.11	11.2916	9341.33	58.117
		11.3121	9336.84	11.3121	9281	11.3121	-3093.28	11.3121	9325.37	58.2116
		11.3326	9320.98	11.3326	9264	11.3326	-3094.42	11.3326	9309.37	58.2361
		11.3531	9305.1	11.3531	9121	11.3531	-3221.54	11.3531	9293.35	59.2053
		11.3736	9289.21	11.3736	9355	11.3736	-2971.65	11.3736	9277.31	59.2592
		11.3941	9273.3	11.3941	9186	11.3941	-3124.74	11.3941	9261.26	59.6029
		11.4146	9257.4	11.4146	9275	11.4146	-3019.84	11.4146	9245.21	59.6556
		11.4351	9241.51	11.4351	9246	11.4351	-3032.95	11.4351	9229.16	59.6633
		11.4556	9225.63	11.4556	9245	11.4556	-3018.07	11.4556	9213.13	59.9615
		11.4761	9209.77	11.4761	9316	11.4761	-2931.21	11.4761	9197.11	60.3469
		11.4966	9193.94	11.4966	9334	11.4966	-2897.38	11.4966	9181.12	60.3734
		11.5171	9178.15	11.5171	9143	11.5171	-3072.59	11.5171	9165.16	60.631
		11.5376	9162.39	11.5376	8961	11.5376	-3238.83	11.5376	9149.24	60.6412
		11.5581	9146.69	11.5581	9069	11.5581	-3115.13	11.5581	9133.36	61.2353
		11.5786	9131.04	11.5786	9084	11.5786	-3084.48	11.5786	9117.54	61.3303
		11.5991	9115.44	11.5991	9065	11.5991	-3087.88	11.5991	9101.77	61.3515
		11.6196	9099.92	11.6196	9172	11.6196	-2965.36	11.6196	9086.06	62.4171
		11.6401	9084.46	11.6401	9045	11.6401	-3076.9	11.6401	9070.42	62.7684
		11.6606	9069.12	11.6606	9050	11.6606	-3056.56	11.6606	9054.85	62.8066
		11.6811	9053.82	11.6811	9084	11.6811	-3007.26	11.6811	9039.36	63.1338
		11.7016	9038.63	11.7016	9149	11.7016	-2927.07	11.7016	9023.95	63.1743
		11.7221	9023.51	11.7221	9260	11.7221	-2800.95	11.7221	9008.63	63.1867
		11.7426	9008.48	11.7426	9078	11.7426	-2967.92	11.7426	8993.4	63.4055
		11.7631	8993.56	11.7631	9042	11.7631	-2989	11.7631	8978.27	63.4678
		11.7836	8978.74	11.7836	9007	11.7836	-3009.18	11.7836	8963.24	63.6749
		11.8041	8964.03	11.8041	8964	11.8041	-3037.47	11.8041	8948.31	64.8315
		11.8246	8949.43	11.8246	8930	11.8246	-3056.87	11.8246	8933.49	65.2358
		11.8451	8934.96	11.8451	8897	11.8451	-3075.4	11.8451	8918.78	65.5335
		11.8656	8920.6	11.8656	9013	11.8656	-2945.04	11.8656	8904.19	66.5527
		11.8861	8906.36	11.8861	8977	11.8861	-2966.8	11.8861	8889.72	66.7316
		11.9066	8892.25	11.9066	9042	11.9066	-2887.69	11.9066	8875.36	67.2112
		11.9271	8878.28	11.9271	8840	11.9271	-3075.72	11.9271	8861.14	67.4905
		11.9476	8864.43	11.9476	8914	11.9476	-2987.87	11.9476	8847.04	67.5307
		11.9681	8850.72	11.9681	8863	11.9681	-3025.16	11.9681	8833.07	67.8404
		11.9886	8837.15	11.9886	8834	11.9886	-3040.59	11.9886	8819.24	67.9219
		12.0091	8823.73	12.0091	8893	12.0091	-2968.17	12.0091	8805.54	67.9496
		12.0296	8810.44	12.0296	8758	12.0296	-3089.88	12.0296	8791.98	68.1498
		12.0501	8797.31	12.0501	8990	12.0501	-2844.75	12.0501	8778.56	68.1779
		12.0706	8784.32	12.0706	8672	12.0706	-3149.76	12.0706	8765.28	68.2098
		12.0911	8771.48	12.0911	8670	12.0911	-3138.92	12.0911	8752.14	68.4065
		12.1116	8758.79	12.1116	8602	12.1116	-3194.23	12.1116	8739.15	68.7351
		12.1321	8746.26	12.1321	8712	12.1321	-3071.7	12.1321	8726.31	69.2831
		12.1526	8733.88	12.1526	8638	12.1526	-3133.32	12.1526	8713.61	69.8939
		12.1731	8721.66	12.1731	8761	12.1731	-2998.1	12.1731	8701.06	70.2371
		12.1936	8709.6	12.1936	8850	12.1936	-2897.04	12.1936	8688.66	70.5866
		12.2141	8697.69	12.2141	8608	12.2141	-3127.13	12.2141	8676.42	70.7172
		12.2346	8685.95	12.2346	8785	12.2346	-2938.39	12.2346	8664.32	71.1541
		12.2551	8674.37	12.2551	8727	12.2551	-2984.81	12.2551	8652.38	71.5028
		12.2756	8662.95	12.2756	8711	12.2756	-2989.39	12.2756	8640.59	71.8169
		12.2961	8651.69	12.2961	8664	12.2961	-3025.13	12.2961	8628.96	72.4862
		12.3166	8640.6	12.3166	8703	12.3166	-2975.04	12.3166	8617.48	72.5241
		12.3371	8629.68	12.3371	8525	12.3371	-3142.12	12.3371	8606.15	73.2306
		12.3576	8618.91	12.3576	8684	12.3576	-2972.35	12.3576	8594.98	73.4117
		12.3781	8608.32	12.3781	8548	12.3781	-3097.76	12.3781	8583.96	73.424
		12.3986	8597.89	12.3986	8765	12.3986	-2870.33	12.3986	8573.1	73.7278
		12.4191	8587.63	12.4191	8518	12.4191	-3107.07	12.4191	8562.4	73.7463
		12.4396	8577.53	12.4396	8631	12.4396	-2983.97	12.4396	8551.85	73.8157
		12.4601	8567.6	12.4601	8398	12.4601	-3207.04	12.4601	8541.45	73.8428
		12.4806	8557.84	12.4806	8605	12.4806	-2990.28	12.4806	8531.21	73.8909
		12.5011	8548.25	12.5011	8531	12.5011	-3054.69	12.5011	8521.12	74.3952
		12.5216	8538.82	12.5216	8521	12.5216	-3055.26	12.5216	8511.19	74.5963
		12.5421	8529.56	12.5421	8678	12.5421	-2889	12.5421	8501.41	75.0974
		12.5626	8520.47	12.5626	8509	12.5626	-3048.91	12.5626	8491.78	75.3269
		12.5831	8511.55	12.5831	8556	12.5831	-2992.99	12.5831	8482.3	75.3462
		12.6036	8502.79	12.6036	8542	12.6036	-2998.23	12.6036	8472.98	75.9679
		12.6241	8494.2	12.6241	8444	12.6241	-3087.64	12.6241	8463.81	76.4159
		12.6446	8485.78	12.6446	8431	12.6446	-3092.22	12.6446	8454.78	76.9335
		12.6651	8477.53	12.6651	8333	12.6651	-3181.97	12.6651	8445.91	77.0019
		12.6856	8469.45	12.6856	8570	12.6856	-2936.89	12.6856	8437.18	77.2118
		12.7061	8461.53	12.7061	8651	12.7061	-2847.97	12.7061	8428.61	77.2186
		12.7266	8453.78	12.7266	8597	12.7266	-2894.22	12.7266	8420.18	77.2758
		12.7471	8446.19	12.7471	8391	12.7471	-3092.63	12.7471	8411.89	77.288
		12.7676	8438.78	12.7676	8449	12.7676	-3027.22	12.7676	8403.75	77.6987
		12.7881	8431.53	12.7881	8336	12.7881	-3132.97	12.7881	8395.76	77.9236
		12.8086	8424.45	12.8086	8483	12.8086	-2978.89	12.8086	8387.9	78.2791
		12.8291	8417.54	12.8291	8225	12.8291	-3229.98	12.8291	8380.19	78.3461
		12.8496	8410.79	12.8496	8229	12.8496	-3219.23	12.8496	8372.63	78.3628
		12.8701	8404.21	12.8701	8246	12.8701	-3195.65	12.8701	8365.2	78.542
		12.8906	8397.8	12.8906	8170	12.8906	-3265.24	12.8906	8357.91	78.8482
		12.9111	8391.56	12.9111	8384	12.9111	-3045	12.9111	8350.76	78.9061
		12.9316	8385.48	12.9316	8542	12.9316	-2880.92	12.9316	8343.74	78.9116
		12.9521	8379.58	12.9521	8399	12.9521	-3018.02	12.9521	8336.86	79.0464
		12.9726	8373.84	12.9726	8358	12.9726	-3053.28	12.9726	8330.12	79.1344
		12.9931	8368.28	12.9931	8478	12.9931	-2927.72	12.9931	8323.51	79.5033
		13.0137	8362.88	13.0137	8302	13.0137	-3098.32	13.0137	8317.04	79.5305
		13.0342	8357.66	13.0342	8261	13.0342	-3134.1	13.0342	8310.69	80.0908
		13.0547	8352.61	13.0547	8297	13.0547	-3093.05	13.0547	8304.48	80.8273
		13.0752	8347.73	13.0752	8335	13.0752	-3050.17	13.0752	8298.39	81.0008
		13.0956	8343.03	13.0956	8331	13.0956	-3049.47	13.0956	8292.44	81.0384
		13.1161	8338.5	13.1161	8179	13.1161	-3196.94	13.1161	8286.61	81.0781
		13.1366	8334.15	13.1366	8289	13.1366	-3082.59	13.1366	8280.91	81.1068
		13.1571	8329.99	13.1571	8259	13.1571	-3108.43	13.1571	8275.34	81.2407
		13.1776	8326	13.1776	8259	13.1776	-3104.44	13.1776	8269.89	81.4206
		13.1982	8322.2	13.1982	8343	13.1982	-3016.64	13.1982	8264.56	81.4304
		13.2187	8318.58	13.2187	8280	13.2187	-3076.02	13.2187	8259.36	81.6114
		13.2392	8315.16	13.2392	8167	13.2392	-3185.6	13.2392	8254.28	81.6865
		13.2597	8311.92	13.2597	8484	13.2597	-2865.36	13.2597	8249.32	81.6945
		13.2802	8308.88	13.2802	8399	13.2802	-2947.32	13.2802	8244.48	81.8616
		13.3007	8306.04	13.3007	8306	13.3007	-3037.48	13.3007	8239.77	82.5723
		13.3212	8303.4	13.3212	8284	13.3212	-3056.84	13.3212	8235.17	82.6837
		13.3417	8300.96	13.3417	8391	13.3417	-2947.4	13.3417	8230.69	82.7467
		13.3622	8298.74	13.3622	8354	13.3622	-2982.18	13.3622	8226.33	82.9121
		13.3827	8296.73	13.3827	8245	13.3827	-3089.17	13.3827	8222.08	83.2023
		13.4032	8294.95	13.4032	8042	13.4032	-3290.39	13.4032	8217.95	83.2811
		13.4237	8293.39	13.4237	8159	13.4237	-3171.83	13.4237	8213.94	83.3076
		13.4442	8292.07	13.4442	8142	13.4442	-3187.51	13.4442	8210.04	83.5534
		13.4647	8290.99	13.4647	8261	13.4647	-3067.43	13.4647	8206.26	83.8236
		13.4852	8290.16	13.4852	8292	13.4852	-3035.6	13.4852	8202.59	84.0371
		13.5057	8289.59	13.5057	8199	13.5057	-3128.03	13.5057	8199.03	85.3747
		13.5262	8289.29	13.5262	8311	13.5262	-3015.73	13.5262	8195.59	85.7607
		13.5467	8289.27	13.5467	7982	13.5467	-3344.71	13.5467	8192.26	86.4372
		13.5672	8289.54	13.5672	8161	13.5672	-3165.98	13.5672	8189.04	86.4864
		13.5877	8290.11	13.5877	8131	13.5877	-3196.55	13.5877	8185.93	86.8218
		13.6082	8291	13.6082	8124	13.6082	-3204.44	13.6082	8182.94	86.9535
		13.6287	8292.23	13.6287	8056	13.6287	-3273.67	13.6287	8180.05	87.0713
		13.6492	8293.8	13.6492	8085	13.6492	-3246.24	13.6492	8177.28	87.6262
		13.6697	8295.74	13.6697	8220	13.6697	-3113.18	13.6697	8174.62	87.6449
		13.6902	8298.08	13.6902	8030	13.6902	-3305.52	13.6902	8172.07	87.65
		13.7107	8300.82	13.7107	8085	13.7107	-3253.26	13.7107	8169.63	87.7586
		13.7312	8304	13.7312	8230	13.7312	-3111.44	13.7312	8167.3	87.9206
		13.7517	8307.65	13.7517	7980	13.7517	-3365.09	13.7517	8165.08	88.2076
		13.7722	8311.8	13.7722	8094	13.7722	-3255.24	13.7722	8162.97	88.2344
		13.7927	8316.48	13.7927	8166	13.7927	-3187.92	13.7927	8160.97	88.2499
		13.8132	8321.73	13.8132	8106	13.8132	-3253.17	13.8132	8159.08	88.6762
		13.8337	8327.59	13.8337	8112	13.8337	-3253.03	13.8337	8157.31	89.5121
		13.8542	8334.12	13.8542	8076	13.8542	-3295.56	13.8542	8155.64	90.2868
		13.8747	8341.36	13.8747	8229	13.8747	-3149.8	13.8747	8154.08	90.2935
		13.8952	8349.38	13.8952	8036	13.8952	-3350.82	13.8952	8152.64	90.304
		13.9157	8358.26	13.9157	8205	13.9157	-3190.7	13.9157	8151.3	90.3492
		13.9362	8368.06	13.9362	8207	13.9362	-3198.5	13.9362	8150.08	90.3611
		13.9567	8378.87	13.9567	8163	13.9567	-3253.31	13.9567	8148.97	90.811
		13.9772	8390.81	13.9772	8084	13.9772	-3344.25	13.9772	8147.97	90.9354
		13.9977	8403.98	13.9977	8203	13.9977	-3238.42	13.9977	8147.08	90.9472
		14.0182	8418.53	14.0182	8223	14.0182	-3232.97	14.0182	8146.3	91.3228
		14.0387	8434.61	14.0387	8228	14.0387	-3244.05	14.0387	8145.64	91.4115
		14.0592	8452.39	14.0592	8168	14.0592	-3321.83	14.0592	8145.09	91.8536
		14.0797	8472.09	14.0797	8357	14.0797	-3152.53	14.0797	8144.66	91.8637
		14.1002	8493.95	14.1002	8365	14.1002	-3166.39	14.1002	8144.33	91.9734
		14.1207	8518.26	14.1207	8305	14.1207	-3250.7	14.1207	8144.13	92.1386
		14.1412	8545.36	14.1412	8325	14.1412	-3257.8	14.1412	8144.04	92.1758
		14.1617	8575.66	14.1617	8426	14.1617	-3187.1	14.1617	8144.06	92.4658
		14.1822	8609.63	14.1822	8797	14.1822	-2850.07	14.1822	8144.2	92.7798
		14.2027	8647.87	14.2027	8706	14.2027	-2979.31	14.2027	8144.46	92.7984
		14.2232	8691.07	14.2232	8989	14.2232	-2739.51	14.2232	8144.83	93.1442
		14.2437	8740.1	14.2437	9029	14.2437	-2748.54	14.2437	8145.33	93.201
		14.2642	8796.01	14.2642	8928	14.2642	-2905.45	14.2642	8145.94	93.4014
		14.2847	8860.14	14.2847	8939	14.2847	-2958.58	14.2847	8146.67	93.4191
		14.3052	8934.14	14.3052	8943	14.3052	-3028.58	14.3052	8147.52	93.7505
		14.3257	9020.11	14.3257	9241	14.3257	-2816.55	14.3257	8148.5	93.8096
		14.3462	9120.75	14.3462	9323	14.3462	-2835.19	14.3462	8149.59	93.9887
		14.3667	9239.59	14.3667	9341	14.3667	-2936.03	14.3667	8150.81	94.0176
		14.3872	9381.27	14.3872	9549	14.3872	-2869.71	14.3872	8152.15	94.0442
		14.4077	9552.02	14.4077	9758	14.4077	-2831.46	14.4077	8153.61	94.0819
		14.4282	9760.38	14.4282	10136	14.4282	-2661.82	14.4282	8155.2	94.2383
		14.4487	10018.2	14.4487	10099	14.4487	-2956.68	14.4487	8156.91	94.3031
		14.4692	10342.6	14.4692	10538	14.4692	-2842.03	14.4692	8158.75	94.3329
		14.4897	10758.4	14.4897	10952	14.4897	-2843.85	14.4897	8160.72	94.3404
		14.5102	11303.4	14.5102	11329	14.5102	-3011.85	14.5102	8162.81	94.4143
		14.5307	12037	14.5307	12022	14.5307	-3052.42	14.5307	8165.03	95.368
		14.5512	13056.3	14.5512	12676	14.5512	-3417.78	14.5512	8167.39	95.6799
		14.5717	14532.8	14.5717	14428	14.5717	-3142.19	14.5717	8169.87	96.255
		14.5922	16822.1	14.5922	17887	14.5922	-1972.58	14.5922	8172.48	96.3023
		14.6127	20921.3	14.6127	23355	14.6127	-603.722	14.6127	8175.23	96.5124
		14.6332	29891.1	14.6332	32719	14.6332	-209.561	14.6332	8178.11	97.0348
		14.6537	50553.1	14.6537	51334	14.6537	-2256.56	14.6537	8181.12	97.7003
		14.6742	89933.9	14.6742	85499	14.6742	-7472.36	14.6742	8184.26	97.7753
		14.6947	136586	14.6947	133906	14.6947	-5717.29	14.6947	8187.54	98.0847
		14.7152	145418	14.7152	151872	14.7152	3416.29	14.7152	8190.96	98.1559
		14.7357	120503	14.7357	122686	14.7357	-853.979	14.7357	8194.52	98.2662
		14.7562	80987.8	14.7562	83548	14.7562	-477.247	14.7562	8198.21	98.3364
		14.7767	47408.6	14.7767	45762	14.7767	-4684.06	14.7767	8202.04	98.3565
		14.7972	28971.3	14.7972	26266	14.7972	-5742.74	14.7972	8206.01	98.3941
		14.8177	20493.9	14.8177	18267	14.8177	-5264.34	14.8177	8210.12	98.3994
		14.8382	16531.2	14.8382	14930	14.8382	-4638.65	14.8382	8214.37	98.4303
		14.8587	14343.2	14.8587	13235	14.8587	-4145.67	14.8587	8218.76	98.4624
		14.8792	12942.9	14.8792	12342	14.8792	-3638.34	14.8792	8223.3	98.5961
		14.8997	11977	14.8997	11733	14.8997	-3281.48	14.8997	8227.97	98.6784
		14.9202	11282	14.9202	11382	14.9202	-2937.45	14.9202	8232.8	98.7282
		14.9407	10766	14.9407	10758	14.9407	-3045.43	14.9407	8237.76	98.7479
		14.9612	10373	14.9612	10433	14.9612	-2977.44	14.9612	8242.88	98.7656
		14.9817	10067.3	14.9817	10320	14.9817	-2784.75	14.9817	8248.13	98.7857
		15.0022	9825.28	15.0022	9979	15.0022	-2883.72	15.0022	8253.54	98.9842
		15.0227	9630.76	15.0227	9512	15.0227	-3156.2	15.0227	8259.09	99.0501
		15.0432	9472.41	15.0432	9297	15.0432	-3212.85	15.0432	8264.79	99.448
		15.0638	9342.11	15.0638	9303	15.0638	-3076.55	15.0638	8270.64	99.4977
		15.0843	9233.87	15.0843	9204	15.0843	-3067.31	15.0843	8276.64	99.538
		15.1047	9143.27	15.1047	9170	15.1047	-3010.71	15.1047	8282.79	99.8867
		15.1252	9066.91	15.1252	9165	15.1252	-2939.35	15.1252	8289.09	99.9621
		15.1457	9002.22	15.1457	9045	15.1457	-2994.66	15.1457	8295.54	100.024
		15.1662	8947.16	15.1662	8960	15.1662	-3024.6	15.1662	8302.15	100.09
		15.1867	8900.13	15.1867	9131	15.1867	-2806.57	15.1867	8308.9	100.556
		15.2073	8859.88	15.2073	9037	15.2073	-2860.32	15.2073	8315.81	100.648
		15.2278	8825.36	15.2278	8915	15.2278	-2947.8	15.2278	8322.87	100.678
		15.2483	8795.76	15.2483	8996	15.2483	-2837.2	15.2483	8330.08	100.846
		15.2688	8770.39	15.2688	8995	15.2688	-2812.83	15.2688	8337.45	100.871
		15.2893	8748.71	15.2893	8953	15.2893	-2833.15	15.2893	8344.97	100.884
		15.3098	8730.23	15.3098	8833	15.3098	-2934.67	15.3098	8352.65	100.941
		15.3303	8714.59	15.3303	8899	15.3303	-2853.03	15.3303	8360.48	101.272
		15.3508	8701.46	15.3508	8859	15.3508	-2879.9	15.3508	8368.47	101.736
		15.3713	8690.56	15.3713	8982	15.3713	-2746	15.3713	8376.61	101.928
		15.3918	8681.68	15.3918	8731	15.3918	-2988.12	15.3918	8384.91	102.578
		15.4123	8674.64	15.4123	8809	15.4123	-2903.08	15.4123	8393.37	102.661
		15.4328	8669.26	15.4328	8819	15.4328	-2887.7	15.4328	8401.98	102.772
		15.4533	8665.43	15.4533	8899	15.4533	-2803.87	15.4533	8410.75	103.162
		15.4738	8663.04	15.4738	8953	15.4738	-2747.48	15.4738	8419.67	103.167
		15.4943	8662.02	15.4943	8978	15.4943	-2721.46	15.4943	8428.75	103.178
		15.5148	8662.33	15.5148	8874	15.5148	-2825.77	15.5148	8437.99	103.372
		15.5353	8663.93	15.5353	8860	15.5353	-2841.37	15.5353	8447.38	103.406
		15.5558	8666.83	15.5558	8799	15.5558	-2905.27	15.5558	8456.93	103.449
		15.5763	8671.07	15.5763	8941	15.5763	-2767.51	15.5763	8466.63	103.624
		15.5968	8676.76	15.5968	8934	15.5968	-2780.2	15.5968	8476.49	104.531
		15.6173	8684.03	15.6173	9050	15.6173	-2671.47	15.6173	8486.51	105.079
		15.6378	8693.15	15.6378	9261	15.6378	-2469.59	15.6378	8496.68	106.29
		15.6583	8704.48	15.6583	9240	15.6583	-2501.92	15.6583	8507.01	106.548
		15.6788	8718.63	15.6788	9013	15.6788	-2743.07	15.6788	8517.5	106.634
		15.6993	8736.56	15.6993	9312	15.6993	-2462	15.6993	8528.13	106.625
		15.7198	8759.8	15.7198	9568	15.7198	-2229.24	15.7198	8538.93	107.019
		15.7403	8791.05	15.7403	9608	15.7403	-2220.49	15.7403	8549.87	107.175
		15.7608	8835.7	15.7608	9915	15.7608	-1958.14	15.7608	8560.98	107.206
		15.7813	8907.82	15.7813	10155	15.7813	-1790.26	15.7813	8572.23	107.292
		15.8018	9048.28	15.8018	10477	15.8018	-1608.72	15.8018	8583.64	107.303
		15.8223	9350.07	15.8223	10413	15.8223	-1974.51	15.8223	8595.2	107.56
		15.8428	9931.37	15.8428	10468	15.8428	-2500.81	15.8428	8606.91	107.632
		15.8633	10745.3	15.8633	10557	15.8633	-3225.78	15.8633	8618.77	107.651
		15.8838	11196.7	15.8838	10450	15.8838	-3784.11	15.8838	8630.79	107.866
		15.9043	10956.7	15.9043	10360	15.9043	-3634.09	15.9043	8642.95	107.925
		15.9248	10414.7	15.9248	10159	15.9248	-3293.11	15.9248	8655.26	108.301
		15.9453	9767.72	15.9453	10281	15.9453	-2524.16	15.9453	8667.72	108.453
		15.9658	9320.77	15.9658	10201	15.9658	-2157.21	15.9658	8680.33	108.861
		15.9863	9091	15.9863	10251	15.9863	-1877.44	15.9863	8693.08	109.451
		16.0068	8987.42	16.0068	10302	16.0068	-1722.86	16.0068	8705.98	109.569
		16.0273	8940.49	16.0273	10081	16.0273	-1896.93	16.0273	8719.03	109.634
		16.0478	8917.45	16.0478	10147	16.0478	-1807.89	16.0478	8732.22	109.647
		16.0683	8906.15	16.0683	10029	16.0683	-1914.59	16.0683	8745.55	110.162
		16.0888	8901.83	16.0888	9748	16.0888	-2191.27	16.0888	8759.02	110.277
		16.1093	8902.09	16.1093	9970	16.1093	-1969.53	16.1093	8772.63
		16.1298	8905.58	16.1298	10004	16.1298	-1939.02	16.1298	8786.39
		16.1503	8911.42	16.1503	9790	16.1503	-2158.86	16.1503	8800.28
		16.1708	8919.07	16.1708	9943	16.1708	-2013.51	16.1708	8814.3
		16.1913	8928.17	16.1913	9761	16.1913	-2204.61	16.1913	8828.47
		16.2118	8938.49	16.2118	9925	16.2118	-2050.93	16.2118	8842.76
		16.2323	8949.89	16.2323	9961	16.2323	-2026.33	16.2323	8857.19
		16.2528	8962.29	16.2528	9964	16.2528	-2035.73	16.2528	8871.76
		16.2733	8975.68	16.2733	9784	16.2733	-2229.12	16.2733	8886.45
		16.2938	8990.12	16.2938	9837	16.2938	-2190.56	16.2938	8901.27
		16.3143	9005.73	16.3143	9878	16.3143	-2165.17	16.3143	8916.22
		16.3348	9022.76	16.3348	9836	16.3348	-2224.2	16.3348	8931.29
		16.3553	9041.6	16.3553	9707	16.3553	-2372.04	16.3553	8946.49
		16.3758	9062.91	16.3758	9923	16.3758	-2177.35	16.3758	8961.8
		16.3963	9087.85	16.3963	9746	16.3963	-2379.29	16.3963	8977.24
		16.4168	9118.66	16.4168	9712	16.4168	-2444.1	16.4168	8992.8
		16.4373	9160.99	16.4373	9722	16.4373	-2476.43	16.4373	9008.48
		16.4578	9230.81	16.4578	9780	16.4578	-2488.25	16.4578	9024.27
		16.4783	9364.96	16.4783	9724	16.4783	-2678.4	16.4783	9040.18
		16.4988	9615.36	16.4988	9687	16.4988	-2965.8	16.4988	9056.19
		16.5193	9986.8	16.5193	9685	16.5193	-3339.24	16.5193	9072.32
		16.5398	10274.7	16.5398	9674	16.5398	-3638.16	16.5398	9088.55
		16.5603	10238.7	16.5603	9865	16.5603	-3411.17	16.5603	9104.89
		16.5808	10040.1	16.5808	9854	16.5808	-3223.59	16.5808	9121.34
		16.6013	9756.75	16.6013	9697	16.6013	-3097.19	16.6013	9137.88
		16.6218	9524.35	16.6218	9752	16.6218	-2809.79	16.6218	9154.53
		16.6423	9396.2	16.6423	9754	16.6423	-2679.64	16.6423	9171.27
		16.6628	9340.3	16.6628	9639	16.6628	-2738.74	16.6628	9188.11
		16.6833	9320.73	16.6833	9832	16.6833	-2526.17	16.6833	9205.04
		16.7038	9316.9	16.7038	9646	16.7038	-2708.34	16.7038	9222.07
		16.7243	9320.32	16.7243	9791	16.7243	-2566.76	16.7243	9239.18
		16.7448	9327.75	16.7448	9571	16.7448	-2794.19	16.7448	9256.38
		16.7653	9337.72	16.7653	9653	16.7653	-2722.16	16.7653	9273.66
		16.7858	9349.42	16.7858	9695	16.7858	-2691.86	16.7858	9291.03
		16.8063	9362.36	16.8063	9672	16.8063	-2727.8	16.8063	9308.47
		16.8268	9376.21	16.8268	9748	16.8268	-2665.65	16.8268	9325.99
		16.8473	9390.75	16.8473	9836	16.8473	-2592.19	16.8473	9343.59
		16.8678	9405.83	16.8678	9478	16.8678	-2965.27	16.8678	9361.26
		16.8883	9421.34	16.8883	9720	16.8883	-2738.78	16.8883	9379
		16.9088	9437.21	16.9088	9537	16.9088	-2937.65	16.9088	9396.8
		16.9293	9453.37	16.9293	9750	16.9293	-2740.81	16.9293	9414.67
		16.9498	9469.78	16.9498	9565	16.9498	-2942.22	16.9498	9432.61
		16.9703	9486.4	16.9703	9719	16.9703	-2804.84	16.9703	9450.6
		16.9908	9503.21	16.9908	9884	16.9908	-2656.65	16.9908	9468.65
		17.0113	9520.18	17.0113	9803	17.0113	-2754.62	17.0113	9486.75
		17.0318	9537.29	17.0318	9809	17.0318	-2765.73	17.0318	9504.91
		17.0523	9554.53	17.0523	9753	17.0523	-2838.97	17.0523	9523.11
		17.0728	9571.89	17.0728	9840	17.0728	-2769.33	17.0728	9541.37
		17.0933	9589.35	17.0933	9735	17.0933	-2891.79	17.0933	9559.66
		17.1138	9606.91	17.1138	9528	17.1138	-3116.35	17.1138	9578
		17.1344	9624.55	17.1344	9741	17.1344	-2920.99	17.1344	9596.37
		17.1548	9642.26	17.1548	9847	17.1548	-2832.7	17.1548	9614.78
		17.1754	9660.05	17.1754	9801	17.1754	-2896.49	17.1754	9633.22
		17.1959	9677.9	17.1959	9727	17.1959	-2988.34	17.1959	9651.69
		17.2163	9695.81	17.2163	9676	17.2163	-3057.25	17.2163	9670.19
		17.2369	9713.77	17.2369	9737	17.2369	-3014.21	17.2369	9688.71
		17.2573	9731.78	17.2573	9828	17.2573	-2941.22	17.2573	9707.25
		17.2779	9749.83	17.2779	9805	17.2779	-2982.27	17.2779	9725.82
		17.2983	9767.91	17.2983	9630	17.2983	-3175.35	17.2983	9744.39
		17.3189	9786.03	17.3189	9678	17.3189	-3145.47	17.3189	9762.98
		17.3394	9804.18	17.3394	9725	17.3394	-3116.62	17.3394	9781.58
		17.3599	9822.35	17.3599	9948	17.3599	-2911.79	17.3599	9800.18
		17.3804	9840.54	17.3804	9755	17.3804	-3122.98	17.3804	9818.79
		17.4009	9858.75	17.4009	9806	17.4009	-3090.19	17.4009	9837.4
		17.4214	9876.96	17.4214	9821	17.4214	-3093.4	17.4214	9856
		17.4419	9895.19	17.4419	9786	17.4419	-3146.63	17.4419	9874.6
		17.4624	9913.42	17.4624	9627	17.4624	-3323.86	17.4624	9893.2
		17.4829	9931.65	17.4829	9874	17.4829	-3095.09	17.4829	9911.78
		17.5034	9949.88	17.5034	9921	17.5034	-3066.32	17.5034	9930.34
		17.5239	9968.1	17.5239	9821	17.5239	-3184.54	17.5239	9948.89
		17.5444	9986.31	17.5444	9747	17.5444	-3276.75	17.5444	9967.42
		17.5649	10004.5	17.5649	9761	17.5649	-3280.95	17.5649	9985.92
		17.5854	10022.7	17.5854	9934	17.5854	-3126.13	17.5854	10004.4
		17.6059	10040.8	17.6059	10010	17.6059	-3068.28	17.6059	10022.8
		17.6264	10059	17.6264	9792	17.6264	-3304.42	17.6264	10041.3
		17.6469	10077.1	17.6469	9774	17.6469	-3340.53	17.6469	10059.6
		17.6674	10095.2	17.6674	9948	17.6674	-3184.6	17.6674	10078
		17.6879	10113.2	17.6879	9862	17.6879	-3288.64	17.6879	10096.3
		17.7084	10131.2	17.7084	10078	17.7084	-3090.65	17.7084	10114.5
		17.7289	10149.2	17.7289	10119	17.7289	-3067.61	17.7289	10132.7
		17.7494	10167.1	17.7494	10145	17.7494	-3059.53	17.7494	10150.9
		17.7699	10185	17.7699	10066	17.7699	-3156.4	17.7699	10169
		17.7904	10202.8	17.7904	10009	17.7904	-3231.22	17.7904	10187
		17.8109	10220.5	17.8109	9944	17.8109	-3313.98	17.8109	10205
		17.8314	10238.3	17.8314	10205	17.8314	-3070.69	17.8314	10222.9
		17.8519	10255.9	17.8519	10109	17.8519	-3184.34	17.8519	10240.8
		17.8724	10273.5	17.8724	10123	17.8724	-3187.93	17.8724	10258.5
		17.8929	10291	17.8929	9988	17.8929	-3340.45	17.8929	10276.2
		17.9134	10308.5	17.9134	10098	17.9134	-3247.89	17.9134	10293.9
		17.9339	10325.8	17.9339	10053	17.9339	-3310.27	17.9339	10311.4
		17.9544	10343.1	17.9544	10062	17.9544	-3318.57	17.9544	10328.9
		17.9749	10360.4	17.9749	10086	17.9749	-3311.8	17.9749	10346.3
		17.9954	10377.5	17.9954	10132	17.9954	-3282.94	17.9954	10363.6
		18.0159	10394.6	18.0159	10094	18.0159	-3338	18.0159	10380.8
		18.0364	10411.5	18.0364	9954	18.0364	-3494.97	18.0364	10397.9
		18.0569	10428.4	18.0569	10074	18.0569	-3391.85	18.0569	10414.9
		18.0774	10445.2	18.0774	10192	18.0774	-3290.64	18.0774	10431.8
		18.0979	10461.9	18.0979	10284	18.0979	-3215.34	18.0979	10448.7
		18.1184	10478.5	18.1184	10420	18.1184	-3095.94	18.1184	10465.4
		18.1389	10495	18.1389	10320	18.1389	-3212.44	18.1389	10482
		18.1594	10511.4	18.1594	10244	18.1594	-3304.84	18.1594	10498.5
		18.1799	10527.7	18.1799	10065	18.1799	-3500.14	18.1799	10514.8
		18.2004	10543.9	18.2004	10259	18.2004	-3322.34	18.2004	10531.1
		18.2209	10560	18.2209	10236	18.2209	-3361.44	18.2209	10547.2
		18.2414	10576	18.2414	10239	18.2414	-3374.44	18.2414	10563.2
		18.2619	10591.9	18.2619	10328	18.2619	-3301.33	18.2619	10579.1
		18.2824	10607.7	18.2824	10160	18.2824	-3485.13	18.2824	10594.9
		18.3029	10623.4	18.3029	10700	18.3029	-2960.85	18.3029	10610.5
		18.3234	10639	18.3234	10644	18.3234	-3032.48	18.3234	10626
		18.3439	10654.6	18.3439	10491	18.3439	-3201.03	18.3439	10641.3
		18.3644	10670.1	18.3644	10611	18.3644	-3096.55	18.3644	10656.6
		18.3849	10685.6	18.3849	10336	18.3849	-3387.04	18.3849	10671.6
		18.4054	10701.1	18.4054	10449	18.4054	-3289.56	18.4054	10686.6
		18.4259	10716.8	18.4259	10464	18.4259	-3290.2	18.4259	10701.3
		18.4464	10732.7	18.4464	10484	18.4464	-3286.1	18.4464	10716
		18.4669	10749.2	18.4669	10639	18.4669	-3147.59	18.4669	10730.4
		18.4874	10767.1	18.4874	10614	18.4874	-3190.5	18.4874	10744.8
		18.5079	10788.4	18.5079	10716	18.5079	-3109.79	18.5079	10758.9
		18.5284	10816.5	18.5284	10690	18.5284	-3163.93	18.5284	10772.9
		18.5489	10854.8	18.5489	10596	18.5489	-3296.21	18.5489	10786.8
		18.5694	10900.2	18.5694	10479	18.5694	-3458.62	18.5694	10800.4
		18.5899	10932.6	18.5899	10749	18.5899	-3221	18.5899	10813.9
		18.6104	10939	18.6104	10705	18.6104	-3271.41	18.6104	10827.3
		18.6309	10934.2	18.6309	10691	18.6309	-3280.67	18.6309	10840.4
		18.6514	10922.1	18.6514	10787	18.6514	-3172.55	18.6514	10853.4
		18.6719	10911.8	18.6719	10475	18.6719	-3474.21	18.6719	10866.2
		18.6924	10909.4	18.6924	10686	18.6924	-3260.82	18.6924	10878.8
		18.7129	10913.5	18.7129	10692	18.7129	-3258.95	18.7129	10891.2
		18.7334	10921.4	18.7334	10781	18.7334	-3177.81	18.7334	10903.5
		18.7539	10931	18.7539	10798	18.7539	-3170.4	18.7539	10915.6
		18.7744	10941.2	18.7744	10966	18.7744	-3012.69	18.7744	10927.4
		18.7949	10951.8	18.7949	10682	18.7949	-3307.25	18.7949	10939.1
		18.8154	10962.5	18.8154	10728	18.8154	-3271.91	18.8154	10950.6
		18.8359	10973.1	18.8359	10982	18.8359	-3028.55	18.8359	10961.9
		18.8564	10983.7	18.8564	10876	18.8564	-3145.12	18.8564	10973
		18.8769	10994.1	18.8769	10939	18.8769	-3092.59	18.8769	10983.9
		18.8974	11004.5	18.8974	10921	18.8974	-3120.92	18.8974	10994.6
		18.9179	11014.7	18.9179	10866	18.9179	-3186.1	18.9179	11005
		18.9384	11024.7	18.9384	11090	18.9384	-2972.12	18.9384	11015.3
		18.9589	11034.5	18.9589	10802	18.9589	-3269.96	18.9589	11025.4
		18.9794	11044.2	18.9794	10765	18.9794	-3316.61	18.9794	11035.3
		18.9999	11053.6	18.9999	10716	18.9999	-3375.07	18.9999	11044.9
		19.0204	11062.9	19.0204	10808	19.0204	-3292.33	19.0204	11054.3
		19.0409	11072	19.0409	10827	19.0409	-3282.39	19.0409	11063.5
		19.0614	11080.8	19.0614	10944	19.0614	-3174.24	19.0614	11072.5
		19.0819	11089.4	19.0819	11089	19.0819	-3037.89	19.0819	11081.3
		19.1024	11097.9	19.1024	11156	19.1024	-2979.32	19.1024	11089.9
		19.1229	11106.1	19.1229	10984	19.1229	-3159.53	19.1229	11098.2
		19.1434	11114.1	19.1434	10962	19.1434	-3189.53	19.1434	11106.3
		19.1639	11121.9	19.1639	11112	19.1639	-3047.3	19.1639	11114.2
		19.1844	11129.4	19.1844	10986	19.1844	-3180.85	19.1844	11121.8
		19.205	11136.7	19.205	11102	19.205	-3072.18	19.205	11129.2
		19.2254	11143.8	19.2254	11009	19.2254	-3172.27	19.2254	11136.4
		19.246	11150.7	19.246	11145	19.246	-3043.14	19.246	11143.4
		19.2664	11157.3	19.2664	10985	19.2664	-3209.78	19.2664	11150.1
		19.287	11163.7	19.287	11194	19.287	-3007.19	19.287	11156.6
		19.3074	11169.9	19.3074	11022	19.3074	-3185.36	19.3074	11162.8
		19.328	11175.9	19.328	11187	19.328	-3026.29	19.328	11168.9
		19.3484	11181.5	19.3484	11281	19.3484	-2937.99	19.3484	11174.6
		19.369	11187	19.369	11195	19.369	-3029.45	19.369	11180.2
		19.3895	11192.2	19.3895	11241	19.3895	-2988.67	19.3895	11185.4
		19.41	11197.2	19.41	11187	19.41	-3047.64	19.41	11190.5
		19.4305	11201.9	19.4305	11284	19.4305	-2955.38	19.4305	11195.3
		19.451	11206.4	19.451	10990	19.451	-3253.87	19.451	11199.8
		19.4715	11210.7	19.4715	11164	19.4715	-3084.11	19.4715	11204.2
		19.492	11214.7	19.492	11263	19.492	-2989.11	19.492	11208.2
		19.5125	11218.4	19.5125	11380	19.5125	-2875.86	19.5125	11212
		19.533	11221.9	19.533	11143	19.533	-3116.36	19.533	11215.6
		19.5535	11225.2	19.5535	11299	19.5535	-2963.62	19.5535	11218.9
		19.574	11228.2	19.574	11366	19.574	-2899.62	19.574	11222
		19.5945	11230.9	19.5945	11452	19.5945	-2816.37	19.5945	11224.8
		19.615	11233.4	19.615	11303	19.615	-2967.87	19.615	11227.3
		19.6355	11235.7	19.6355	11282	19.6355	-2991.12	19.6355	11229.6
		19.656	11237.7	19.656	11284	19.656	-2991.12	19.656	11231.7
		19.6765	11239.4	19.6765	11257	19.6765	-3019.86	19.6765	11233.4
		19.697	11240.9	19.697	11257	19.697	-3021.34	19.697	11235
		19.7175	11242.1	19.7175	11281	19.7175	-2998.57	19.7175	11236.3
		19.738	11243.1	19.738	11360	19.738	-2920.54	19.738	11237.3
		19.7585	11243.8	19.7585	11413	19.7585	-2868.26	19.7585	11238
		19.779	11244.3	19.779	11268	19.779	-3013.72	19.779	11238.5
		19.7995	11244.5	19.7995	11373	19.7995	-2908.92	19.7995	11238.8
		19.82	11244.4	19.82	11379	19.82	-2902.86	19.82	11238.8
		19.8405	11244.1	19.8405	11083	19.8405	-3198.55	19.8405	11238.5
		19.861	11243.5	19.861	11177	19.861	-3103.97	19.861	11238
		19.8815	11242.7	19.8815	11289	19.8815	-2991.14	19.8815	11237.2
		19.902	11241.6	19.902	11205	19.902	-3074.04	19.902	11236.1
		19.9225	11240.2	19.9225	11324	19.9225	-2953.69	19.9225	11234.8
		19.943	11238.6	19.943	11409	19.943	-2867.08	19.943	11233.2
		19.9635	11236.8	19.9635	11398	19.9635	-2876.2	19.9635	11231.4
		19.984	11234.6	19.984	11416	19.984	-2856.07	19.984	11229.3
		20.0045	11232.2	20.0045	11281	20.0045	-2988.67	20.0045	11226.9
		20.025	11229.6	20.025	11215	20.025	-3052.02	20.025	11224.3
		20.0455	11226.7	20.0455	11445	20.0455	-2819.1	20.0455	11221.4
		20.066	11223.5	20.066	11520	20.066	-2740.93	20.066	11218.3
		20.0865	11220.1	20.0865	11425	20.0865	-2832.49	20.0865	11214.9
		20.107	11216.4	20.107	11434	20.107	-2819.8	20.107	11211.2
		20.1275	11212.4	20.1275	11528	20.1275	-2721.84	20.1275	11207.3
		20.148	11208.2	20.148	11479	20.148	-2766.62	20.148	11203.1
		20.1685	11203.7	20.1685	11633	20.1685	-2608.15	20.1685	11198.7
		20.189	11199	20.189	11616	20.189	-2620.41	20.189	11194
		20.2095	11194	20.2095	11553	20.2095	-2678.42	20.2095	11189
		20.23	11188.7	20.23	11308	20.23	-2918.16	20.23	11183.8
		20.2505	11183.2	20.2505	11519	20.2505	-2701.65	20.2505	11178.3
		20.271	11177.5	20.271	11296	20.271	-2918.95	20.271	11172.5
		20.2915	11171.5	20.2915	11542	20.2915	-2666.92	20.2915	11166.5
		20.312	11165.2	20.312	11391	20.312	-2811.64	20.312	11160.3
		20.3325	11158.7	20.3325	11445	20.3325	-2751.13	20.3325	11153.8
		20.353	11151.9	20.353	11363	20.353	-2826.34	20.353	11147
		20.3735	11144.9	20.3735	11403	20.3735	-2779.33	20.3735	11140
		20.394	11137.6	20.394	11439	20.394	-2736.02	20.394	11132.7
		20.4145	11130	20.4145	11283	20.4145	-2884.46	20.4145	11125.1
		20.435	11122.2	20.435	11431	20.435	-2728.65	20.435	11117.3
		20.4555	11114.2	20.4555	11417	20.4555	-2734.6	20.4555	11109.3
		20.476	11105.8	20.476	11176	20.476	-2967.28	20.476	11101
		20.4965	11097.3	20.4965	11479	20.4965	-2655.71	20.4965	11092.4
		20.517	11088.5	20.517	11281	20.517	-2844.89	20.517	11083.6
		20.5375	11079.4	20.5375	11221	20.5375	-2895.82	20.5375	11074.6
		20.558	11070.1	20.558	11221	20.558	-2886.51	20.558	11065.2
		20.5785	11060.5	20.5785	11235	20.5785	-2862.94	20.5785	11055.7
		20.599	11050.7	20.599	11282	20.599	-2806.13	20.599	11045.9
		20.6195	11040.6	20.6195	11386	20.6195	-2692.08	20.6195	11035.8
		20.64	11030.3	20.64	11341	20.64	-2726.78	20.64	11025.5
		20.6605	11019.8	20.6605	11103	20.6605	-2954.23	20.6605	11015
		20.681	11009	20.681	11465	20.681	-2581.45	20.681	11004.2
		20.7015	10998	20.7015	11279	20.7015	-2756.42	20.7015	10993.2
		20.722	10986.7	20.722	11322	20.722	-2702.15	20.722	10981.9
		20.7425	10975.2	20.7425	11315	20.7425	-2697.65	20.7425	10970.4
		20.763	10963.5	20.763	11072	20.763	-2928.91	20.763	10958.6
		20.7835	10951.5	20.7835	11095	20.7835	-2893.93	20.7835	10946.7
		20.804	10939.3	20.804	11280	20.804	-2696.72	20.804	10934.4
		20.8245	10926.8	20.8245	11312	20.8245	-2652.28	20.8245	10922
		20.845	10914.2	20.845	11190	20.845	-2761.61	20.845	10909.3
		20.8655	10901.3	20.8655	11129	20.8655	-2809.7	20.8655	10896.3
		20.886	10888.1	20.886	11294	20.886	-2631.57	20.886	10883.2
		20.9065	10874.8	20.9065	11267	20.9065	-2645.22	20.9065	10869.8
		20.927	10861.2	20.927	11457	20.927	-2441.64	20.927	10856.2
		20.9475	10847.4	20.9475	11094	20.9475	-2790.84	20.9475	10842.3
		20.968	10833.4	20.968	11194	20.968	-2676.82	20.968	10828.3
		20.9885	10819.1	20.9885	11057	20.9885	-2799.58	20.9885	10814
		21.009	10804.7	21.009	11161	21.009	-2681.12	21.009	10799.4
		21.0295	10790	21.0295	10923	21.0295	-2904.46	21.0295	10784.7
		21.05	10775.1	21.05	11229	21.05	-2583.58	21.05	10769.7
		21.0705	10760.1	21.0705	11043	21.0705	-2754.49	21.0705	10754.6
		21.091	10744.8	21.091	10919	21.091	-2863.2	21.091	10739.2
		21.1115	10729.3	21.1115	11026	21.1115	-2740.71	21.1115	10723.5
		21.132	10713.6	21.132	10871	21.132	-2880.03	21.132	10707.7
		21.1525	10697.7	21.1525	11040	21.1525	-2695.15	21.1525	10691.7
		21.173	10681.6	21.173	11146	21.173	-2573.08	21.173	10675.4
		21.1935	10665.4	21.1935	10895	21.1935	-2807.83	21.1935	10659
		21.214	10649	21.214	10909	21.214	-2777.4	21.214	10642.3
		21.2345	10632.4	21.2345	10989	21.2345	-2680.84	21.2345	10625.4
		21.2551	10615.6	21.2551	10983	21.2551	-2670.09	21.2551	10608.4
		21.2755	10596.7	21.2755	10908	21.2755	-2726.16	21.2755	10591.1
		21.2961	10579.7	21.2961	10842	21.2961	-2775.13	21.2961	10573.6
		21.3165	10561.5	21.3165	10612	21.3165	-2986.98	21.3165	10556
		21.3371	10544.3	21.3371	10740	21.3371	-2841.75	21.3371	10538.1
		21.3575	10527	21.3575	10769	21.3575	-2795.43	21.3575	10520
		21.3781	10509.6	21.3781	10850	21.3781	-2697.07	21.3781	10501.8
		21.3986	10492.3	21.3986	10920	21.3986	-2609.72	21.3986	10483.3
		21.419	10475	21.419	10846	21.419	-2666.45	21.419	10464.7
		21.4396	10457.9	21.4396	10768	21.4396	-2727.33	21.4396	10445.9
		21.4601	10441.1	21.4601	10747	21.4601	-2731.51	21.4601	10426.9
		21.4806	10424.7	21.4806	10637	21.4806	-2825.18	21.4806	10407.7
		21.5011	10409.2	21.5011	10773	21.5011	-2673.68	21.5011	10388.3
		21.5216	10395.2	21.5216	10754	21.5216	-2678.61	21.5216	10368.8
		21.5421	10384.2	21.5421	10635	21.5421	-2786.64	21.5421	10349.1
		21.5626	10378.8	21.5626	10765	21.5626	-2651.24	21.5626	10329.2
		21.5831	10385.2	21.5831	10759	21.5831	-2663.64	21.5831	10309.1
		21.6036	10411.8	21.6036	10788	21.6036	-2661.27	21.6036	10288.9
		21.6241	10465.4	21.6241	10627	21.6241	-2875.82	21.6241	10268.4
		21.6446	10537.3	21.6446	10579	21.6446	-2995.71	21.6446	10247.9
		21.6651	10581.7	21.6651	10133	21.6651	-3486.15	21.6651	10227.1
		21.6856	10555.9	21.6856	10578	21.6856	-3015.31	21.6856	10206.2
		21.7061	10493	21.7061	10451	21.7061	-3079.4	21.7061	10185.2
		21.7266	10411.9	21.7266	10416	21.7266	-3033.33	21.7266	10164
		21.7471	10317.3	21.7471	10321	21.7471	-3033.72	21.7471	10142.6
		21.7676	10234	21.7676	10349	21.7676	-2922.49	21.7676	10121.1
		21.7881	10171.4	21.7881	10156	21.7881	-3052.83	21.7881	10099.4
		21.8086	10125.3	21.8086	10285	21.8086	-2877.7	21.8086	10077.5
		21.8291	10089.5	21.8291	10235	21.8291	-2891.9	21.8291	10055.6
		21.8496	10059.2	21.8496	10306	21.8496	-2790.63	21.8496	10033.5
		21.8701	10031.7	21.8701	10143	21.8701	-2926.14	21.8701	10011.2
		21.8906	10005.6	21.8906	10155	21.8906	-2888.08	21.8906	9988.79
		21.9111	9980.4	21.9111	10175	21.9111	-2842.84	21.9111	9966.25
		21.9316	9955.66	21.9316	10204	21.9316	-2789.1	21.9316	9943.57
		21.9521	9931.23	21.9521	10087	21.9521	-2881.67	21.9521	9920.76
		21.9726	9907.01	21.9726	9910	21.9726	-3034.45	21.9726	9897.82
		21.9931	9882.9	21.9931	9937	21.9931	-2983.34	21.9931	9874.75
		22.0136	9858.85	22.0136	10093	22.0136	-2803.29	22.0136	9851.55
		22.0341	9834.82	22.0341	9847	22.0341	-3025.26	22.0341	9828.23
		22.0546	9810.78	22.0546	10029	22.0546	-2819.22	22.0546	9804.78
		22.0751	9786.72	22.0751	10009	22.0751	-2815.16	22.0751	9781.21
		22.0956	9762.6	22.0956	9920	22.0956	-2880.04	22.0956	9757.53
		22.1161	9738.44	22.1161	9856	22.1161	-2919.88	22.1161	9733.73
		22.1366	9714.21	22.1366	9809	22.1366	-2942.65	22.1366	9709.82
		22.1571	9689.9	22.1571	9852	22.1571	-2875.34	22.1571	9685.8
		22.1776	9665.53	22.1776	9887	22.1776	-2815.97	22.1776	9661.66
		22.1981	9641.07	22.1981	9645	22.1981	-3033.51	22.1981	9637.42
		22.2186	9616.54	22.2186	9662	22.2186	-2991.98	22.2186	9613.08
		22.2391	9591.93	22.2391	9595	22.2391	-3034.37	22.2391	9588.64
		22.2596	9567.23	22.2596	9454	22.2596	-3150.67	22.2596	9564.09
		22.2801	9542.46	22.2801	9533	22.2801	-3046.9	22.2801	9539.45
		22.3006	9517.6	22.3006	9589	22.3006	-2966.04	22.3006	9514.71
		22.3211	9492.66	22.3211	9646	22.3211	-2884.1	22.3211	9489.88
		22.3416	9467.64	22.3416	9319	22.3416	-3186.08	22.3416	9464.96
		22.3621	9442.54	22.3621	9329	22.3621	-3150.98	22.3621	9439.95
		22.3826	9417.37	22.3826	9533	22.3826	-2921.81	22.3826	9414.86
		22.4031	9392.12	22.4031	9354	22.4031	-3075.56	22.4031	9389.68
		22.4236	9366.79	22.4236	9382	22.4236	-3022.23	22.4236	9364.42
		22.4441	9341.39	22.4441	9229	22.4441	-3149.83	22.4441	9339.08
		22.4646	9315.92	22.4646	9169	22.4646	-3184.36	22.4646	9313.67
		22.4851	9290.38	22.4851	9206	22.4851	-3121.82	22.4851	9288.18
		22.5056	9264.77	22.5056	9163	22.5056	-3139.21	22.5056	9262.61
		22.5261	9239.1	22.5261	9267	22.5261	-3009.54	22.5261	9236.98
		22.5466	9213.36	22.5466	9265	22.5466	-2985.8	22.5466	9211.28
		22.5671	9187.56	22.5671	9274	22.5671	-2951	22.5671	9185.52
		22.5876	9161.7	22.5876	9079	22.5876	-3120.14	22.5876	9159.69
		22.6081	9135.78	22.6081	9115	22.6081	-3058.22	22.6081	9133.8
		22.6286	9109.8	22.6286	8963	22.6286	-3184.24	22.6286	9107.85
		22.6491	9083.77	22.6491	8925	22.6491	-3196.21	22.6491	9081.85
		22.6696	9057.69	22.6696	8985	22.6696	-3110.13	22.6696	9055.79
		22.6901	9031.56	22.6901	9064	22.6901	-3005	22.6901	9029.68
		22.7106	9005.38	22.7106	8821	22.7106	-3221.82	22.7106	9003.52
		22.7311	8979.16	22.7311	8909	22.7311	-3107.6	22.7311	8977.32
		22.7516	8952.89	22.7516	8954	22.7516	-3036.33	22.7516	8951.06
		22.7721	8926.58	22.7721	8817	22.7721	-3147.02	22.7721	8924.77
		22.7926	8900.23	22.7926	8954	22.7926	-2983.67	22.7926	8898.43
		22.8131	8873.84	22.8131	8740	22.8131	-3171.28	22.8131	8872.06
		22.8336	8847.42	22.8336	8790	22.8336	-3094.86	22.8336	8845.65
		22.8541	8820.93	22.8541	8753	22.8541	-3105.37	22.8541	8819.21
		22.8746	8794.44	22.8746	8553	22.8746	-3278.88	22.8746	8792.73
		22.8951	8767.91	22.8951	8689	22.8951	-3116.35	22.8951	8766.22
		22.9156	8741.37	22.9156	8613	22.9156	-3165.81	22.9156	8739.69
		22.9361	8714.8	22.9361	8566	22.9361	-3186.24	22.9361	8713.13
		22.9566	8688.21	22.9566	8642	22.9566	-3083.65	22.9566	8686.55
		22.9771	8661.61	22.9771	8548	22.9771	-3151.05	22.9771	8659.94
		22.9976	8634.98	22.9976	8474	22.9976	-3198.42	22.9976	8633.32
		23.0181	8608.34	23.0181	8614	23.0181	-3031.78	23.0181	8606.68
		23.0386	8581.68	23.0386	8598	23.0386	-3021.12	23.0386	8580.02
		23.0591	8555.01	23.0591	8428	23.0591	-3164.45	23.0591	8553.36
		23.0796	8528.33	23.0796	8439	23.0796	-3126.77	23.0796	8526.68
		23.1001	8501.64	23.1001	8331	23.1001	-3208.08	23.1001	8499.99
		23.1206	8474.95	23.1206	8572	23.1206	-2940.39	23.1206	8473.3
		23.1411	8448.25	23.1411	8427	23.1411	-3058.69	23.1411	8446.6
		23.1616	8421.55	23.1616	8280	23.1616	-3178.99	23.1616	8419.9
		23.1821	8394.85	23.1821	8268	23.1821	-3164.29	23.1821	8393.19
		23.2026	8368.15	23.2026	8230	23.2026	-3175.59	23.2026	8366.49
		23.2231	8341.46	23.2231	8230	23.2231	-3148.9	23.2231	8339.8
		23.2436	8314.77	23.2436	8209	23.2436	-3143.21	23.2436	8313.11
		23.2641	8288.09	23.2641	8142	23.2641	-3183.53	23.2641	8286.42
		23.2846	8261.42	23.2846	8167	23.2846	-3131.86	23.2846	8259.75
		23.3051	8234.76	23.3051	8086	23.3051	-3186.2	23.3051	8233.09
		23.3256	8208.11	23.3256	8073	23.3256	-3172.55	23.3256	8206.44
		23.3462	8181.48	23.3462	8140	23.3462	-3078.92	23.3462	8179.8
		23.3666	8154.87	23.3666	8107	23.3666	-3085.31	23.3666	8153.18
		23.3871	8128.28	23.3871	7981	23.3871	-3184.72	23.3871	8126.58
		23.4077	8101.71	23.4077	8003	23.4077	-3136.15	23.4077	8100.01
		23.4281	8075.16	23.4281	8014	23.4281	-3098.6	23.4281	8073.45
		23.4487	8048.63	23.4487	7858	23.4487	-3228.07	23.4487	8046.92
		23.4691	8022.14	23.4691	7951	23.4691	-3108.58	23.4691	8020.42
		23.4897	7995.68	23.4897	7904	23.4897	-3129.12	23.4897	7993.94
		23.5101	7969.24	23.5101	7785	23.5101	-3221.68	23.5101	7967.49
		23.5307	7942.83	23.5307	7797	23.5307	-3183.27	23.5307	7941.08
		23.5512	7916.46	23.5512	7701	23.5512	-3252.9	23.5512	7914.7
		23.5717	7890.13	23.5717	7691	23.5717	-3236.57	23.5717	7888.35
		23.5922	7863.83	23.5922	7581	23.5922	-3320.27	23.5922	7862.04
		23.6127	7837.57	23.6127	7675	23.6127	-3200.01	23.6127	7835.77
		23.6332	7811.35	23.6332	7869	23.6332	-2979.79	23.6332	7809.54
		23.6537	7785.17	23.6537	7559	23.6537	-3263.61	23.6537	7783.35
		23.6742	7759.04	23.6742	7561	23.6742	-3235.48	23.6742	7757.21
		23.6947	7732.95	23.6947	7652	23.6947	-3118.39	23.6947	7731.11
		23.7152	7706.91	23.7152	7581	23.7152	-3163.35	23.7152	7705.06
		23.7357	7680.9	23.7357	7568	23.7357	-3150.34	23.7357	7679.06
		23.7562	7654.96	23.7562	7560	23.7562	-3132.4	23.7562	7653.11
		23.7767	7629.07	23.7767	7478	23.7767	-3188.51	23.7767	7627.2
		23.7972	7603.23	23.7972	7437	23.7972	-3203.67	23.7972	7601.36
		23.8177	7577.46	23.8177	7396	23.8177	-3218.9	23.8177	7575.56
		23.8382	7551.73	23.8382	7482	23.8382	-3107.17	23.8382	7549.83
		23.8587	7526.07	23.8587	7300	23.8587	-3263.51	23.8587	7524.15
		23.8792	7500.47	23.8792	7309	23.8792	-3228.91	23.8792	7498.53
		23.8997	7474.93	23.8997	7336	23.8997	-3176.37	23.8997	7472.97
		23.9202	7449.45	23.9202	7423	23.9202	-3063.89	23.9202	7447.48
		23.9407	7424.03	23.9407	7294	23.9407	-3167.47	23.9407	7422.05
		23.9612	7398.68	23.9612	7325	23.9612	-3111.12	23.9612	7396.68
		23.9817	7373.4	23.9817	7159	23.9817	-3251.84	23.9817	7371.38
		24.0022	7348.19	24.0022	7332	24.0022	-3053.63	24.0022	7346.15
		24.0227	7323.05	24.0227	7343	24.0227	-3017.49	24.0227	7320.99
		24.0432	7297.97	24.0432	7174	24.0432	-3161.41	24.0432	7295.9
		24.0637	7272.98	24.0637	7222	24.0637	-3088.42	24.0637	7270.88
		24.0842	7248.05	24.0842	7185	24.0842	-3100.49	24.0842	7245.94
		24.1047	7223.2	24.1047	7163	24.1047	-3097.64	24.1047	7221.07
		24.1252	7198.43	24.1252	7077	24.1252	-3158.87	24.1252	7196.27
		24.1457	7173.73	24.1457	7001	24.1457	-3210.17	24.1457	7171.56
		24.1662	7149.12	24.1662	6960	24.1662	-3226.56	24.1662	7146.92
		24.1867	7124.59	24.1867	7185	24.1867	-2977.03	24.1867	7122.36
		24.2072	7100.13	24.2072	7000	24.2072	-3137.57	24.2072	7097.88
		24.2277	7075.76	24.2277	6946	24.2277	-3167.2	24.2277	7073.49
		24.2482	7051.48	24.2482	7159	24.2482	-2929.92	24.2482	7049.17
		24.2687	7027.28	24.2687	6853	24.2687	-3211.72	24.2687	7024.95
		24.2892	7003.16	24.2892	6986	24.2892	-3054.6	24.2892	7000.8
		24.3097	6979.14	24.3097	6912	24.3097	-3104.58	24.3097	6976.75
		24.3302	6955.2	24.3302	6909	24.3302	-3083.64	24.3302	6952.78
		24.3507	6931.38	24.3507	6884	24.3507	-3084.82	24.3507	6928.9
		24.3712	6907.62	24.3712	6729	24.3712	-3216.06	24.3712	6905.12
		24.3917	6883.96	24.3917	6746	24.3917	-3175.4	24.3917	6881.42
		24.4122	6860.39	24.4122	6680	24.4122	-3217.83	24.4122	6857.81
		24.4327	6836.93	24.4327	6772	24.4327	-3102.37	24.4327	6834.3
		24.4532	6813.55	24.4532	6657	24.4532	-3193.99	24.4532	6810.88
		24.4737	6790.27	24.4737	6768	24.4737	-3059.71	24.4737	6787.56
		24.4942	6767.08	24.4942	6680	24.4942	-3124.52	24.4942	6764.33
		24.5147	6744	24.5147	6681	24.5147	-3100.44	24.5147	6741.2
		24.5352	6721.02	24.5352	6802	24.5352	-2956.46	24.5352	6718.17
		24.5557	6698.14	24.5557	6610	24.5557	-3125.58	24.5557	6695.23
		24.5762	6675.36	24.5762	6609	24.5762	-3103.8	24.5762	6672.4
		24.5967	6652.68	24.5967	6538	24.5967	-3152.12	24.5967	6649.66
		24.6172	6630.18	24.6172	6716	24.6172	-2951.62	24.6172	6627.03
		24.6377	6607.71	24.6377	6776	24.6377	-2869.15	24.6377	6604.5
		24.6582	6585.36	24.6582	6686	24.6582	-2936.8	24.6582	6582.07
		24.6787	6563.11	24.6787	6496	24.6787	-3104.55	24.6787	6559.74
		24.6992	6541.01	24.6992	6535	24.6992	-3043.45	24.6992	6537.52
		24.7197	6518.99	24.7197	6319	24.7197	-3237.43	24.7197	6515.41
		24.7402	6497.39	24.7402	6374	24.7402	-3160.83	24.7402	6493.4
		24.7607	6475.6	24.7607	6481	24.7607	-3032.04	24.7607	6471.49
		24.7812	6453.92	24.7812	6502	24.7812	-2989.36	24.7812	6449.69
		24.8017	6432.37	24.8017	6535	24.8017	-2934.81	24.8017	6428.01
		24.8222	6411.1	24.8222	6404	24.8222	-3044.54	24.8222	6406.42
		24.8427	6389.81	24.8427	6258	24.8427	-3169.25	24.8427	6384.95
		24.8632	6368.87	24.8632	6269	24.8632	-3137.31	24.8632	6363.59
		24.8837	6347.85	24.8837	6485	24.8837	-2900.29	24.8837	6342.34
		24.9042	6326.97	24.9042	6411	24.9042	-2953.41	24.9042	6321.2
		24.9247	6306.24	24.9247	6520	24.9247	-2823.68	24.9247	6300.17
		24.9452	6285.79	24.9452	6221	24.9452	-3102.23	24.9452	6279.25
		24.9657	6265.41	24.9657	6308	24.9657	-2994.85	24.9657	6258.44
		24.9862	6245.23	24.9862	6325	24.9862	-2957.67	24.9862	6237.75
		25.0067	6225.27	25.0067	6055	25.0067	-3207.71	25.0067	6217.17
		25.0272	6205.58	25.0272	6311	25.0272	-2932.02	25.0272	6196.7
		25.0477	6186.21	25.0477	6274	25.0477	-2949.65	25.0477	6176.35
		25.0682	6167.26	25.0682	6231	25.0682	-2973.7	25.0682	6156.12
		25.0887	6148.89	25.0887	6273	25.0887	-2913.33	25.0887	6135.99
		25.1092	6131.44	25.1092	6027	25.1092	-3141.88	25.1092	6115.99
		25.1297	6115.58	25.1297	6143	25.1297	-3010.02	25.1297	6096.1
		25.1502	6102.55	25.1502	6200	25.1502	-2939.99	25.1502	6076.32
		25.1707	6094.12	25.1707	6107	25.1707	-3024.56	25.1707	6056.66
		25.1912	6092.13	25.1912	6006	25.1912	-3123.57	25.1912	6037.12
		25.2117	6096.98	25.2117	6174	25.2117	-2960.42	25.2117	6017.7
		25.2322	6104.16	25.2322	5957	25.2322	-3184.6	25.2322	5998.39
		25.2527	6100.9	25.2527	5952	25.2527	-3186.34	25.2527	5979.2
		25.2732	6079.51	25.2732	6083	25.2732	-3033.95	25.2732	5960.13
		25.2937	6049.11	25.2937	6061	25.2937	-3025.55	25.2937	5941.18
		25.3142	6015.09	25.3142	6027	25.3142	-3025.53	25.3142	5922.34
		25.3347	5976.42	25.3347	5927	25.3347	-3086.86	25.3347	5903.63
		25.3552	5937.74	25.3552	6028	25.3552	-2947.18	25.3552	5885.03
		25.3757	5903.7	25.3757	5804	25.3757	-3137.14	25.3757	5866.55
		25.3962	5874.85	25.3962	5819	25.3962	-3093.29	25.3962	5848.19
		25.4168	5850.02	25.4168	6035	25.4168	-2852.46	25.4168	5829.95
		25.4372	5827.88	25.4372	5900	25.4372	-2965.32	25.4372	5811.83
		25.4578	5807.37	25.4578	5816	25.4578	-3028.81	25.4578	5793.83
		25.4782	5787.82	25.4782	5949	25.4782	-2876.26	25.4782	5775.95
		25.4988	5768.88	25.4988	5853	25.4988	-2953.32	25.4988	5758.19
		25.5192	5750.36	25.5192	5844	25.5192	-2943.8	25.5192	5740.55
		25.5398	5732.17	25.5398	5823	25.5398	-2946.61	25.5398	5723.03
		25.5602	5714.25	25.5602	5918	25.5602	-2833.69	25.5602	5705.62
		25.5807	5696.55	25.5807	5897	25.5807	-2836.99	25.5807	5688.34
		25.6013	5679.07	25.6013	5693	25.6013	-3023.51	25.6013	5671.18
		25.6218	5661.77	25.6218	5767	25.6218	-2932.21	25.6218	5654.14
		25.6423	5644.64	25.6423	5743	25.6423	-2939.08	25.6423	5637.21
		25.6628	5627.67	25.6628	5653	25.6628	-3012.11	25.6628	5620.41
		25.6833	5610.86	25.6833	5743	25.6833	-2905.3	25.6833	5603.73
		25.7038	5594.19	25.7038	5827	25.7038	-2804.63	25.7038	5587.16
		25.7243	5577.67	25.7243	5720	25.7243	-2895.11	25.7243	5570.72
		25.7448	5561.28	25.7448	5611	25.7448	-2987.72	25.7448	5554.39
		25.7653	5545.03	25.7653	5648	25.7653	-2934.47	25.7653	5538.18
		25.7858	5528.92	25.7858	5588	25.7858	-2978.36	25.7858	5522.1
		25.8063	5512.94	25.8063	5628	25.8063	-2922.38	25.8063	5506.13
		25.8268	5497.09	25.8268	5573	25.8268	-2961.53	25.8268	5490.28
		25.8473	5481.36	25.8473	5470	25.8473	-3048.8	25.8473	5474.55
		25.8678	5465.76	25.8678	5636	25.8678	-2867.2	25.8678	5458.94
		25.8883	5450.29	25.8883	5522	25.8883	-2965.73	25.8883	5443.44
		25.9088	5434.95	25.9088	5455	25.9088	-3017.39	25.9088	5428.07
		25.9293	5419.73	25.9293	5318	25.9293	-3139.17	25.9293	5412.81
		25.9498	5404.63	25.9498	5419	25.9498	-3023.07	25.9498	5397.67
		25.9703	5389.66	25.9703	5589	25.9703	-2838.1	25.9703	5382.65
		25.9908	5374.81	25.9908	5423	25.9908	-2989.25	25.9908	5367.74
		26.0113	5360.08	26.0113	5513	26.0113	-2884.52	26.0113	5352.96
		26.0318	5345.47	26.0318	5305	26.0318	-3077.91	26.0318	5338.28
		26.0523	5330.98	26.0523	5438	26.0523	-2930.42	26.0523	5323.73
		26.0728	5316.62	26.0728	5491	26.0728	-2863.06	26.0728	5309.29
		26.0933	5302.37	26.0933	5409	26.0933	-2930.81	26.0933	5294.97
		26.1138	5288.25	26.1138	5497	26.1138	-2828.69	26.1138	5280.76
		26.1343	5274.24	26.1343	5521	26.1343	-2790.68	26.1343	5266.66
		26.1548	5260.35	26.1548	5363	26.1548	-2934.79	26.1548	5252.69
		26.1753	5246.59	26.1753	5391	26.1753	-2893.03	26.1753	5238.82
		26.1958	5232.94	26.1958	5410	26.1958	-2860.38	26.1958	5225.07
		26.2163	5219.4	26.2163	5304	26.2163	-2952.84	26.2163	5211.43
		26.2368	5205.99	26.2368	5382	26.2368	-2861.43	26.2368	5197.91
		26.2573	5192.69	26.2573	5382	26.2573	-2848.13	26.2573	5184.5
		26.2778	5179.51	26.2778	5467	26.2778	-2749.95	26.2778	5171.2
		26.2983	5166.45	26.2983	5271	26.2983	-2932.89	26.2983	5158.02
		26.3188	5153.51	26.3188	5350	26.3188	-2840.95	26.3188	5144.94
		26.3393	5140.68	26.3393	5281	26.3393	-2897.12	26.3393	5131.98
		26.3598	5127.96	26.3598	5343	26.3598	-2822.4	26.3598	5119.12
		26.3803	5115.36	26.3803	5278	26.3803	-2874.8	26.3803	5106.38
		26.4008	5102.88	26.4008	5196	26.4008	-2944.32	26.4008	5093.75
		26.4213	5090.51	26.4213	5129	26.4213	-2998.95	26.4213	5081.22
		26.4418	5078.26	26.4418	5218	26.4418	-2897.7	26.4418	5068.81
		26.4623	5066.12	26.4623	5161	26.4623	-2942.56	26.4623	5056.5
		26.4828	5054.09	26.4828	5235	26.4828	-2856.53	26.4828	5044.3
		26.5033	5042.18	26.5033	5162	26.5033	-2917.62	26.5033	5032.21
		26.5238	5030.39	26.5238	5264	26.5238	-2803.83	26.5238	5020.23
		26.5443	5018.71	26.5443	5099	26.5443	-2957.15	26.5443	5008.35
		26.5648	5007.14	26.5648	5116	26.5648	-2928.58	26.5648	4996.57
		26.5853	4995.68	26.5853	5043	26.5853	-2990.12	26.5853	4984.9
		26.6058	4984.34	26.6058	5111	26.6058	-2910.78	26.6058	4973.34
		26.6263	4973.11	26.6263	5053	26.6263	-2957.55	26.6263	4961.88
		26.6468	4962	26.6468	5220	26.6468	-2779.44	26.6468	4950.53
		26.6673	4951	26.6673	5173	26.6673	-2815.44	26.6673	4939.27
		26.6878	4940.11	26.6878	5042	26.6878	-2935.55	26.6878	4928.12
		26.7083	4929.33	26.7083	5058	26.7083	-2908.77	26.7083	4917.07
		26.7288	4918.67	26.7288	5157	26.7288	-2799.11	26.7288	4906.12
		26.7493	4908.13	26.7493	5068	26.7493	-2877.57	26.7493	4895.28
		26.7698	4897.7	26.7698	4891	26.7698	-3044.14	26.7698	4884.53
		26.7903	4887.38	26.7903	4986	26.7903	-2938.82	26.7903	4873.88
		26.8108	4877.17	26.8108	5010	26.8108	-2904.61	26.8108	4863.33
		26.8313	4867.09	26.8313	4945	26.8313	-2959.53	26.8313	4852.88
		26.8518	4857.12	26.8518	4952	26.8518	-2942.56	26.8518	4842.52
		26.8723	4847.26	26.8723	5005	26.8723	-2879.7	26.8723	4832.27
		26.8928	4837.53	26.8928	4981	26.8928	-2893.97	26.8928	4822.1
		26.9133	4827.91	26.9133	4995	26.9133	-2870.35	26.9133	4812.04
		26.9338	4818.41	26.9338	5085	26.9338	-2770.85	26.9338	4802.07
		26.9543	4809.03	26.9543	4925	26.9543	-2921.47	26.9543	4792.19
		26.9748	4799.78	26.9748	4875	26.9748	-2962.22	26.9748	4782.41
		26.9953	4790.65	26.9953	4912	26.9953	-2916.09	26.9953	4772.72
		27.0158	4781.65	27.0158	4799	27.0158	-3020.09	27.0158	4763.12
		27.0363	4772.78	27.0363	4966	27.0363	-2844.22	27.0363	4753.61
		27.0568	4764.04	27.0568	4879	27.0568	-2922.48	27.0568	4744.19
		27.0773	4755.44	27.0773	4997	27.0773	-2795.88	27.0773	4734.87
		27.0978	4746.98	27.0978	4845	27.0978	-2939.42	27.0978	4725.63
		27.1183	4738.69	27.1183	4960	27.1183	-2816.13	27.1183	4716.48
		27.1388	4730.52	27.1388	4899	27.1388	-2868.96	27.1388	4707.42
		27.1593	4722.51	27.1593	4887	27.1593	-2872.95	27.1593	4698.45
		27.1798	4714.66	27.1798	4867	27.1798	-2885.1	27.1798	4689.57
		27.2003	4706.98	27.2003	4724	27.2003	-3020.42	27.2003	4680.77
		27.2208	4699.49	27.2208	4839	27.2208	-2897.93	27.2208	4672.05
		27.2413	4692.18	27.2413	4833	27.2413	-2896.62	27.2413	4663.42
		27.2618	4685.06	27.2618	4825	27.2618	-2897.5	27.2618	4654.88
		27.2823	4678.17	27.2823	4841	27.2823	-2874.61	27.2823	4646.42
		27.3028	4671.51	27.3028	4795	27.3028	-2913.95	27.3028	4638.03
		27.3233	4665.11	27.3233	4781	27.3233	-2921.55	27.3233	4629.74
		27.3438	4658.99	27.3438	4728	27.3438	-2968.43	27.3438	4621.52
		27.3643	4653.18	27.3643	4844	27.3643	-2846.62	27.3643	4613.38
		27.3848	4647.72	27.3848	4852	27.3848	-2833.16	27.3848	4605.32
		27.4053	4642.65	27.4053	4868	27.4053	-2812.09	27.4053	4597.34
		27.4258	4638.03	27.4258	4810	27.4258	-2865.47	27.4258	4589.44
		27.4463	4633.92	27.4463	4656	27.4463	-3015.36	27.4463	4581.62
		27.4669	4630.41	27.4669	4774	27.4669	-2893.85	27.4669	4573.87
		27.4873	4627.6	27.4873	4816	27.4873	-2849.04	27.4873	4566.2
		27.5079	4625.62	27.5079	4838	27.5079	-2825.06	27.5079	4558.61
		27.5283	4624.66	27.5283	4827	27.5283	-2835.1	27.5283	4551.08
		27.5489	4624.93	27.5489	4659	27.5489	-3003.37	27.5489	4543.64
		27.5694	4626.74	27.5694	4767	27.5694	-2897.18	27.5694	4536.26
		27.5898	4630.5	27.5898	4707	27.5898	-2960.94	27.5898	4528.96
		27.6104	4636.76	27.6104	4878	27.6104	-2796.2	27.6104	4521.73
		27.6308	4646.36	27.6308	4859	27.6308	-2824.8	27.6308	4514.57
		27.6514	4660.54	27.6514	4973	27.6514	-2724.98	27.6514	4507.48
		27.6719	4681.49	27.6719	4852	27.6719	-2866.93	27.6719	4500.45
		27.6924	4713.29	27.6924	4928	27.6924	-2822.73	27.6924	4493.5
		27.7129	4763.67	27.7129	5089	27.7129	-2712.11	27.7129	4486.62
		27.7334	4846.12	27.7334	5188	27.7334	-2695.56	27.7334	4479.8
		27.7539	4980.71	27.7539	5279	27.7539	-2739.15	27.7539	4473.04
		27.7744	5190.85	27.7744	5385	27.7744	-2843.29	27.7744	4466.36
		27.7949	5493.09	27.7949	5507	27.7949	-3023.53	27.7949	4459.74
		27.8154	5873.44	27.8154	5610	27.8154	-3300.88	27.8154	4453.18
		27.8359	6239.28	27.8359	5942	27.8359	-3334.72	27.8359	4446.68
		27.8564	6423.69	27.8564	6037	27.8564	-3424.13	27.8564	4440.25
		27.8769	6390.17	27.8769	6118	27.8769	-3309.61	27.8769	4433.88
		27.8974	6280.34	27.8974	6458	27.8974	-2859.78	27.8974	4427.57
		27.9179	6164.62	27.9179	6421	27.9179	-2781.06	27.9179	4421.32
		27.9384	6035.31	27.9384	6161	27.9384	-2911.75	27.9384	4415.14
		27.9589	5944.03	27.9589	6203	27.9589	-2778.47	27.9589	4409.01
		27.9794	5934.43	27.9794	6023	27.9794	-2948.87	27.9794	4402.93
		27.9999	5944.18	27.9999	6010	27.9999	-2971.62	27.9999	4396.92
		28.0204	5867.48	28.0204	5735	28.0204	-3169.92	28.0204	4390.96
		28.0409	5711.52	28.0409	5351	28.0409	-3397.96	28.0409	4385.06
		28.0614	5542.99	28.0614	5412	28.0614	-3168.43	28.0614	4379.21
		28.0819	5359.41	28.0819	5299	28.0819	-3097.85	28.0819	4373.42
		28.1024	5148.58	28.1024	5188	28.1024	-2998.02	28.1024	4367.68
		28.1229	4947.83	28.1229	4976	28.1229	-3009.27	28.1229	4362
		28.1434	4788.33	28.1434	4985	28.1434	-2840.77	28.1434	4356.36
		28.1639	4673.32	28.1639	4904	28.1639	-2806.76	28.1639	4350.78
		28.1844	4593.99	28.1844	4778	28.1844	-2853.43	28.1844	4345.25
		28.2049	4539.71	28.2049	4748	28.2049	-2829.15	28.2049	4339.77
		28.2254	4501.53	28.2254	4860	28.2254	-2678.97	28.2254	4334.34
		28.2459	4473.24	28.2459	4751	28.2459	-2759.68	28.2459	4328.96
		28.2664	4451.06	28.2664	4656	28.2664	-2832.5	28.2664	4323.63
		28.2869	4432.86	28.2869	4612	28.2869	-2858.3	28.2869	4318.34
		28.3074	4417.45	28.3074	4416	28.3074	-3038.89	28.3074	4313.1
		28.3279	4404.11	28.3279	4615	28.3279	-2826.55	28.3279	4307.91
		28.3484	4392.39	28.3484	4528	28.3484	-2901.83	28.3484	4302.76
		28.3689	4381.95	28.3689	4600	28.3689	-2819.39	28.3689	4297.66
		28.3894	4372.56	28.3894	4573	28.3894	-2837	28.3894	4292.6
		28.4099	4364.03	28.4099	4541	28.4099	-2860.47	28.4099	4287.59
		28.4304	4356.23	28.4304	4484	28.4304	-2909.67	28.4304	4282.61
		28.4509	4349.06	28.4509	4452	28.4509	-2934.5	28.4509	4277.68
		28.4714	4342.45	28.4714	4502	28.4714	-2877.89	28.4714	4272.79
		28.4919	4336.32	28.4919	4519	28.4919	-2854.76	28.4919	4267.94
		28.5124	4330.63	28.5124	4422	28.5124	-2946.07	28.5124	4263.14
		28.5329	4325.34	28.5329	4407	28.5329	-2955.78	28.5329	4258.37
		28.5534	4320.44	28.5534	4408	28.5534	-2949.88	28.5534	4253.64
		28.5739	4315.9	28.5739	4396	28.5739	-2957.34	28.5739	4248.94
		28.5944	4311.71	28.5944	4420	28.5944	-2929.15	28.5944	4244.29
		28.6149	4307.86	28.6149	4415	28.6149	-2930.3	28.6149	4239.67
		28.6354	4304.36	28.6354	4363	28.6354	-2978.8	28.6354	4235.09
		28.6559	4301.22	28.6559	4329	28.6559	-3009.66	28.6559	4230.54
		28.6764	4298.44	28.6764	4486	28.6764	-2849.88	28.6764	4226.03
		28.6969	4296.05	28.6969	4323	28.6969	-3010.49	28.6969	4221.55
		28.7174	4294.07	28.7174	4364	28.7174	-2967.51	28.7174	4217.11
		28.7379	4292.54	28.7379	4320	28.7379	-3009.98	28.7379	4212.7
		28.7584	4291.51	28.7584	4386	28.7584	-2942.95	28.7584	4208.32
		28.7789	4291.03	28.7789	4346	28.7789	-2982.47	28.7789	4203.97
		28.7994	4291.19	28.7994	4364	28.7994	-2964.63	28.7994	4199.66
		28.8199	4292.07	28.8199	4413	28.8199	-2916.51	28.8199	4195.37
		28.8404	4293.81	28.8404	4396	28.8404	-2935.25	28.8404	4191.12
		28.8609	4296.56	28.8609	4483	28.8609	-2851	28.8609	4186.89
		28.8814	4300.53	28.8814	4371	28.8814	-2966.97	28.8814	4182.7
		28.9019	4306.02	28.9019	4419	28.9019	-2924.46	28.9019	4178.53
		28.9224	4313.41	28.9224	4556	28.9224	-2794.85	28.9224	4174.39
		28.9429	4323.27	28.9429	4495	28.9429	-2865.71	28.9429	4170.28
		28.9634	4336.49	28.9634	4488	28.9634	-2885.93	28.9634	4166.19
		28.9839	4354.64	28.9839	4609	28.9839	-2783.08	28.9839	4162.13
		29.0044	4380.54	29.0044	4637	29.0044	-2780.98	29.0044	4158.09
		29.0249	4419.3	29.0249	4511	29.0249	-2945.74	29.0249	4154.08
		29.0454	4479.18	29.0454	4537	29.0454	-2979.62	29.0454	4150.1
		29.0659	4571.51	29.0659	4728	29.0659	-2880.95	29.0659	4146.14
		29.0864	4708.35	29.0864	4859	29.0864	-2886.79	29.0864	4142.2
		29.1069	4896.59	29.1069	5055	29.1069	-2879.03	29.1069	4138.28
		29.1274	5124.54	29.1274	4993	29.1274	-3168.98	29.1274	4134.39
		29.1479	5337.49	29.1479	5239	29.1479	-3135.93	29.1479	4130.52
		29.1684	5449.26	29.1684	5299	29.1684	-3187.7	29.1684	4126.67
		29.1889	5448.83	29.1889	5409	29.1889	-3077.27	29.1889	4122.84
		29.2094	5411.85	29.2094	5583	29.2094	-2866.29	29.2094	4119.03
		29.2299	5373.65	29.2299	5644	29.2299	-2767.09	29.2299	4115.24
		29.2504	5320.24	29.2504	5364	29.2504	-2993.68	29.2504	4111.47
		29.2709	5257.54	29.2709	5400	29.2709	-2894.98	29.2709	4107.72
		29.2914	5194.51	29.2914	5173	29.2914	-3058.95	29.2914	4103.98
		29.3119	5130.63	29.3119	5250	29.3119	-2918.07	29.3119	4100.27
		29.3324	5085.64	29.3324	5187	29.3324	-2936.08	29.3324	4096.57
		29.3529	5075.69	29.3529	5024	29.3529	-3089.13	29.3529	4092.89
		29.3734	5099.37	29.3734	5004	29.3734	-3132.81	29.3734	4089.22
		29.3939	5168.06	29.3939	4782	29.3939	-3423.5	29.3939	4085.57
		29.4144	5320.97	29.4144	4969	29.4144	-3389.41	29.4144	4081.94
		29.4349	5615.07	29.4349	5185	29.4349	-3467.51	29.4349	4078.32
		29.4554	6122.7	29.4554	5507	29.4554	-3653.14	29.4554	4074.72
		29.4759	6924.22	29.4759	6007	29.4759	-3954.66	29.4759	4071.13
		29.4964	8076.93	29.4964	7468	29.4964	-3646.37	29.4964	4067.55
		29.517	9541.61	29.517	9592	29.517	-2987.05	29.517	4063.99
		29.5374	11028.2	29.5374	12463	29.5374	-1602.61	29.5374	4060.44
		29.558	11925.2	29.558	14036	29.558	-926.674	29.558	4056.91
		29.5785	11877.2	29.5785	12360	29.5785	-2554.66	29.5785	4053.38
		29.5989	11275	29.5989	11243	29.5989	-3069.42	29.5989	4049.87
		29.6195	10505.6	29.6195	10844	29.6195	-2699.05	29.6195	4046.37
		29.6399	9520.46	29.6399	9781	29.6399	-2776.9	29.6399	4042.88
		29.6605	8331.45	29.6605	7972	29.6605	-3396.89	29.6605	4039.4
		29.6809	7198.98	29.6809	6563	29.6809	-3673.42	29.6809	4035.93
		29.7015	6300.93	29.7015	5819	29.7015	-3519.37	29.7015	4032.47
		29.722	5656.57	29.722	5285	29.722	-3409.01	29.722	4029.02
		29.7425	5218.85	29.7425	4913	29.7425	-3343.29	29.7425	4025.58
		29.763	4928.76	29.763	4649	29.763	-3317.2	29.763	4022.14
		29.7835	4735.11	29.7835	4628	29.7835	-3144.55	29.7835	4018.72
		29.804	4600.99	29.804	4422	29.804	-3216.43	29.804	4015.3
		29.8245	4503.12	29.8245	4238	29.8245	-3302.56	29.8245	4011.89
		29.845	4428.12	29.845	4426	29.845	-3039.56	29.845	4008.49
		29.8655	4368.48	29.8655	4274	29.8655	-3131.92	29.8655	4005.1
		29.886	4319.82	29.886	4166	29.886	-3191.26	29.886	4001.71
		29.9065	4279.38	29.9065	4124	29.9065	-3192.82	29.9065	3998.33
		29.927	4245.25	29.927	4161	29.927	-3121.69	29.927	3994.96
		29.9475	4216.08	29.9475	4016	29.9475	-3237.52	29.9475	3991.59
		29.968	4190.86	29.968	4112	29.968	-3116.3	29.968	3988.23
		29.9885	4168.82	29.9885	3988	29.9885	-3218.26	29.9885	3984.87
		30.009	4149.37	30.009	4139	30.009	-3047.81	30.009	3981.52
		30.0295	4132.06	30.0295	4097	30.0295	-3072.5	30.0295	3978.17
		30.05	4116.53	30.05	4054	30.05	-3099.97	30.05	3974.83
		30.0705	4102.48	30.0705	4184	30.0705	-2955.92	30.0705	3971.49
		30.091	4089.69	30.091	4160	30.091	-2967.13	30.091	3968.15
		30.1115	4077.96	30.1115	4192	30.1115	-2923.4	30.1115	3964.82
		30.132	4067.15	30.132	4379	30.132	-2725.59	30.132	3961.49
		30.1525	4057.13	30.1525	4768	30.1525	-2326.57	30.1525	3958.17
		30.173	4047.79	30.173	5011	30.173	-2074.23	30.173	3954.85
		30.1935	4039.04	30.1935	4984	30.1935	-2092.48	30.1935	3951.53
		30.214	4030.81	30.214	4686	30.214	-2382.25	30.214	3948.21
		30.2345	4023.04	30.2345	4727	30.2345	-2333.48	30.2345	3944.89
		30.255	4015.67	30.255	4663	30.255	-2390.11	30.255	3941.58
		30.2755	4008.65	30.2755	4552	30.2755	-2494.09	30.2755	3938.27
		30.296	4001.95	30.296	4300	30.296	-2739.39	30.296	3934.96
		30.3165	3995.54	30.3165	4390	30.3165	-2642.98	30.3165	3931.65
		30.337	3989.37	30.337	4693	30.337	-2333.81	30.337	3928.34
		30.3575	3983.43	30.3575	4828	30.3575	-2192.87	30.3575	3925.04
		30.378	3977.7	30.378	4550	30.378	-2465.14	30.378	3921.73
		30.3985	3972.15	30.3985	4275	30.3985	-2734.59	30.3985	3918.43
		30.419	3966.76	30.419	4410	30.419	-2594.2	30.419	3915.12
		30.4395	3961.53	30.4395	4457	30.4395	-2541.97	30.4395	3911.82
		30.46	3956.44	30.46	4278	30.46	-2715.88	30.46	3908.51
		30.4805	3951.47	30.4805	4049	30.4805	-2939.91	30.4805	3905.21
		30.501	3946.61	30.501	3995	30.501	-2989.05	30.501	3901.9
		30.5215	3941.86	30.5215	3926	30.5215	-3053.3	30.5215	3898.6
		30.542	3937.21	30.542	3829	30.542	-3145.65	30.542	3895.29
		30.5625	3932.65	30.5625	3839	30.5625	-3131.09	30.5625	3891.99
		30.583	3928.16	30.583	3842	30.583	-3123.6	30.583	3888.68
		30.6035	3923.75	30.6035	3883	30.6035	-3078.19	30.6035	3885.37
		30.624	3919.41	30.624	3943	30.624	-3013.85	30.624	3882.06
		30.6445	3915.14	30.6445	3813	30.6445	-3139.58	30.6445	3878.75
		30.665	3910.92	30.665	3845	30.665	-3103.36	30.665	3875.44
		30.6855	3906.76	30.6855	3850	30.6855	-3094.2	30.6855	3872.12
		30.706	3902.64	30.706	3765	30.706	-3175.08	30.706	3868.81
		30.7265	3898.58	30.7265	3683	30.7265	-3253.02	30.7265	3865.49
		30.747	3894.56	30.747	3732	30.747	-3200	30.747	3862.17
		30.7675	3890.59	30.7675	3828	30.7675	-3100.03	30.7675	3858.85
		30.788	3886.65	30.788	3799	30.788	-3125.09	30.788	3855.52
		30.8085	3882.75	30.8085	3775	30.8085	-3145.19	30.8085	3852.2
		30.829	3878.88	30.829	3837	30.829	-3079.32	30.829	3848.87
		30.8495	3875.05	30.8495	3767	30.8495	-3145.49	30.8495	3845.54
		30.87	3871.24	30.87	3820	30.87	-3088.68	30.87	3842.21
		30.8905	3867.47	30.8905	3731	30.8905	-3173.91	30.8905	3838.87
		30.911	3863.72	30.911	3695	30.911	-3206.16	30.911	3835.53
		30.9315	3859.99	30.9315	3839	30.9315	-3058.43	30.9315	3832.19
		30.952	3856.3	30.952	3683	30.952	-3210.74	30.952	3828.85
		30.9725	3852.63	30.9725	3836	30.9725	-3054.07	30.9725	3825.51
		30.993	3848.98	30.993	3710	30.993	-3176.42	30.993	3822.16
		31.0135	3845.34	31.0135	3715	31.0135	-3167.78	31.0135	3818.81
		31.034	3841.73	31.034	3722	31.034	-3157.17	31.034	3815.45
		31.0545	3838.13	31.0545	3696	31.0545	-3179.57	31.0545	3812.09
		31.075	3834.57	31.075	3746	31.075	-3126.01	31.075	3808.73
		31.0955	3831.01	31.0955	3773	31.0955	-3095.45	31.0955	3805.37
		31.116	3827.47	31.116	3668	31.116	-3196.91	31.116	3802
		31.1365	3823.94	31.1365	3626	31.1365	-3235.38	31.1365	3798.63
		31.157	3820.43	31.157	3749	31.157	-3108.87	31.157	3795.26
		31.1775	3816.94	31.1775	3681	31.1775	-3173.38	31.1775	3791.88
		31.198	3813.46	31.198	3727	31.198	-3123.9	31.198	3788.51
		31.2185	3810	31.2185	3685	31.2185	-3162.44	31.2185	3785.12
		31.239	3806.56	31.239	3747	31.239	-3097	31.239	3781.74
		31.2595	3803.13	31.2595	3736	31.2595	-3104.57	31.2595	3778.35
		31.28	3799.71	31.28	3671	31.28	-3166.15	31.28	3774.96
		31.3005	3796.31	31.3005	3764	31.3005	-3069.75	31.3005	3771.56
		31.321	3792.93	31.321	3621	31.321	-3209.37	31.321	3768.16
		31.3415	3789.56	31.3415	3611	31.3415	-3216	31.3415	3764.76
		31.362	3786.21	31.362	3698	31.362	-3125.65	31.362	3761.36
		31.3825	3782.9	31.3825	3724	31.3825	-3096.34	31.3825	3757.95
		31.403	3779.58	31.403	3731	31.403	-3086.02	31.403	3754.54
		31.4235	3776.29	31.4235	3606	31.4235	-3207.73	31.4235	3751.13
		31.444	3773.01	31.444	3715	31.444	-3095.45	31.444	3747.71
		31.4645	3769.76	31.4645	3823	31.4645	-2984.2	31.4645	3744.29
		31.485	3766.54	31.485	3734	31.485	-3069.98	31.485	3740.86
		31.5055	3763.33	31.5055	3620	31.5055	-3180.77	31.5055	3737.44
		31.526	3760.16	31.526	3782	31.526	-3015.6	31.526	3734.01
		31.5465	3757.01	31.5465	3703	31.5465	-3091.45	31.5465	3730.58
		31.567	3753.9	31.567	3790	31.567	-3001.34	31.567	3727.14
		31.5876	3750.82	31.5876	3620	31.5876	-3168.26	31.5876	3723.7
		31.608	3747.79	31.608	3675	31.608	-3110.23	31.608	3720.26
		31.6286	3744.8	31.6286	3623	31.6286	-3159.24	31.6286	3716.82
		31.649	3741.87	31.649	3693	31.649	-3086.31	31.649	3713.37
		31.6696	3739.01	31.6696	3715	31.6696	-3061.45	31.6696	3709.92
		31.69	3736.23	31.69	3846	31.69	-2927.67	31.69	3706.47
		31.7106	3733.53	31.7106	3670	31.7106	-3100.97	31.7106	3703.01
		31.731	3730.96	31.731	3699	31.731	-3069.4	31.731	3699.56
		31.7516	3728.53	31.7516	3703	31.7516	-3062.97	31.7516	3696.1
		31.7721	3726.29	31.7721	3862	31.7721	-2901.73	31.7721	3692.63
		31.7926	3724.32	31.7926	3834	31.7926	-2927.76	31.7926	3689.17
		31.8131	3722.75	31.8131	3808	31.8131	-2952.19	31.8131	3685.7
		31.8336	3721.79	31.8336	3882	31.8336	-2877.23	31.8336	3682.23
		31.8541	3721.74	31.8541	3818	31.8541	-2941.18	31.8541	3678.76
		31.8746	3723	31.8746	3924	31.8746	-2836.44	31.8746	3675.29
		31.8951	3725.95	31.8951	3987	31.8951	-2776.39	31.8951	3671.81
		31.9156	3730.83	31.9156	3937	31.9156	-2831.27	31.9156	3668.34
		31.9361	3737.34	31.9361	3926	31.9361	-2848.78	31.9361	3664.86
		31.9566	3743.99	31.9566	3872	31.9566	-2909.43	31.9566	3661.38
		31.9771	3748.18	31.9771	3894	31.9771	-2891.62	31.9771	3657.89
		31.9976	3748.97	31.9976	3875	31.9976	-2911.41	31.9976	3654.41
		32.0181	3748.87	32.0181	3871	32.0181	-2915.31	32.0181	3650.92
		32.0386	3750.82	32.0386	3885	32.0386	-2903.26	32.0386	3647.44
		32.0591	3756.37	32.0591	3829	32.0591	-2964.81	32.0591	3643.95
		32.0796	3767.38	32.0796	3889	32.0796	-2915.82	32.0796	3640.46
		32.1001	3786.96	32.1001	3789	32.1001	-3035.4	32.1001	3636.97
		32.1206	3817.44	32.1206	3844	32.1206	-3010.88	32.1206	3633.47
		32.1411	3857.46	32.1411	3968	32.1411	-2926.9	32.1411	3629.98
		32.1616	3898.37	32.1616	3745	32.1616	-3190.81	32.1616	3626.49
		32.1821	3923.26	32.1821	3776	32.1821	-3184.7	32.1821	3622.99
		32.2026	3921.13	32.2026	3872	32.2026	-3086.57	32.2026	3619.5
		32.2231	3900.78	32.2231	3896	32.2231	-3042.22	32.2231	3616
		32.2436	3874.94	32.2436	3875	32.2436	-3037.38	32.2436	3612.5
		32.2641	3844.61	32.2641	3805	32.2641	-3077.05	32.2641	3609
		32.2846	3807.08	32.2846	3663	32.2846	-3181.52	32.2846	3605.51
		32.3051	3767.02	32.3051	3903	32.3051	-2901.46	32.3051	3602.01
		32.3256	3731.44	32.3256	3847	32.3256	-2921.88	32.3256	3598.51
		32.3461	3703.22	32.3461	3716	32.3461	-3024.66	32.3461	3595.01
		32.3666	3682.07	32.3666	3660	32.3666	-3059.51	32.3666	3591.52
		32.3871	3666.59	32.3871	3758	32.3871	-2946.03	32.3871	3588.02
		32.4076	3655.23	32.4076	3669	32.4076	-3023.67	32.4076	3584.52
		32.4281	3646.65	32.4281	3729	32.4281	-2955.09	32.4281	3581.02
		32.4486	3639.88	32.4486	3650	32.4486	-3027.32	32.4486	3577.53
		32.4691	3634.28	32.4691	3774	32.4691	-2897.72	32.4691	3574.03
		32.4896	3629.46	32.4896	3730	32.4896	-2936.9	32.4896	3570.54
		32.5101	3625.2	32.5101	3758	32.5101	-2904.64	32.5101	3567.04
		32.5306	3621.35	32.5306	3785	32.5306	-2873.79	32.5306	3563.55
		32.5511	3617.85	32.5511	3757	32.5511	-2898.29	32.5511	3560.06
		32.5716	3614.65	32.5716	3802	32.5716	-2850.09	32.5716	3556.57
		32.5921	3611.67	32.5921	3767	32.5921	-2882.11	32.5921	3553.08
		32.6126	3608.9	32.6126	3771	32.6126	-2875.34	32.6126	3549.59
		32.6331	3606.33	32.6331	3902	32.6331	-2741.77	32.6331	3546.11
		32.6536	3603.94	32.6536	3741	32.6536	-2900.38	32.6536	3542.62
		32.6741	3601.77	32.6741	3722	32.6741	-2917.21	32.6741	3539.14
		32.6946	3599.74	32.6946	3704	32.6946	-2933.18	32.6946	3535.66
		32.7151	3597.87	32.7151	3814	32.7151	-2821.31	32.7151	3532.18
		32.7356	3596.17	32.7356	3589	32.7356	-3044.61	32.7356	3528.7
		32.7561	3594.65	32.7561	3767	32.7561	-2865.09	32.7561	3525.23
		32.7766	3593.32	32.7766	3768	32.7766	-2862.76	32.7766	3521.76
		32.7971	3592.21	32.7971	3766	32.7971	-2863.65	32.7971	3518.29
		32.8176	3591.27	32.8176	3583	32.8176	-3045.71	32.8176	3514.82
		32.8381	3590.56	32.8381	3683	32.8381	-2945	32.8381	3511.36
		32.8586	3590.09	32.8586	3760	32.8586	-2867.53	32.8586	3507.9
		32.8791	3589.89	32.8791	3741	32.8791	-2886.33	32.8791	3504.44
		32.8996	3589.98	32.8996	3811	32.8996	-2816.42	32.8996	3500.98
		32.9201	3590.4	32.9201	3766	32.9201	-2861.84	32.9201	3497.53
		32.9406	3591.17	32.9406	3763	32.9406	-2865.61	32.9406	3494.08
		32.9611	3592.36	32.9611	3598	32.9611	-3031.8	32.9611	3490.64
		32.9816	3594.01	32.9816	3760	32.9816	-2871.45	32.9816	3487.2
		33.0021	3596.2	33.0021	3769	33.0021	-2864.64	33.0021	3483.76
		33.0226	3599.03	33.0226	3773	33.0226	-2863.47	33.0226	3480.32
		33.0431	3602.59	33.0431	3770	33.0431	-2870.03	33.0431	3476.89
		33.0636	3607.05	33.0636	3799	33.0636	-2845.49	33.0636	3473.47
		33.0841	3612.59	33.0841	3795	33.0841	-2855.03	33.0841	3470.04
		33.1046	3619.5	33.1046	3870	33.1046	-2786.94	33.1046	3466.63
		33.1251	3628.22	33.1251	3812	33.1251	-2853.66	33.1251	3463.21
		33.1456	3639.49	33.1456	3855	33.1456	-2821.93	33.1456	3459.8
		33.1661	3654.53	33.1661	3951	33.1661	-2740.97	33.1661	3456.4
		33.1866	3675.34	33.1866	3874	33.1866	-2838.78	33.1866	3453
		33.2071	3704.9	33.2071	3896	33.2071	-2846.34	33.2071	3449.6
		33.2276	3747.09	33.2276	4016	33.2276	-2768.53	33.2276	3446.21
		33.2481	3806.06	33.2481	3963	33.2481	-2880.5	33.2481	3442.83
		33.2686	3884.83	33.2686	4074	33.2686	-2848.27	33.2686	3439.45
		33.2891	3982.32	33.2891	3972	33.2891	-3047.76	33.2891	3436.08
		33.3096	4087.41	33.3096	4005	33.3096	-3119.85	33.3096	3432.71
		33.3301	4173.23	33.3301	4115	33.3301	-3095.67	33.3301	3429.34
		33.3506	4211.79	33.3506	3945	33.3506	-3304.23	33.3506	3425.98
		33.3711	4207.12	33.3711	4242	33.3711	-3002.56	33.3711	3422.63
		33.3916	4186.38	33.3916	4252	33.3916	-2971.82	33.3916	3419.28
		33.4121	4162.31	33.4121	4195	33.4121	-3004.75	33.4121	3415.94
		33.4326	4130.09	33.4326	4187	33.4326	-2980.53	33.4326	3412.61
		33.4531	4091.61	33.4531	4187	33.4531	-2942.05	33.4531	3409.28
		33.4736	4061.39	33.4736	4318	33.4736	-2780.83	33.4736	3405.96
		33.4941	4052.23	33.4941	4387	33.4941	-2702.67	33.4941	3402.64
		33.5146	4070.87	33.5146	4580	33.5146	-2528.31	33.5146	3399.33
		33.5351	4122.42	33.5351	4622	33.5351	-2537.86	33.5351	3396.03
		33.5556	4213.95	33.5556	4862	33.5556	-2389.39	33.5556	3392.73
		33.5761	4355.68	33.5761	4931	33.5761	-2462.12	33.5761	3389.44
		33.5966	4559.84	33.5966	5134	33.5966	-2463.28	33.5966	3386.16
		33.6171	4836.96	33.6171	5231	33.6171	-2643.4	33.6171	3382.88
		33.6376	5188.19	33.6376	5430	33.6376	-2795.63	33.6376	3379.62
		33.6581	5589.02	33.6581	5571	33.6581	-3055.46	33.6581	3376.35
		33.6786	5971.09	33.6786	5891	33.6786	-3117.53	33.6786	3373.1
		33.6992	6257.39	33.6992	6169	33.6992	-3125.83	33.6992	3369.85
		33.7197	6469.2	33.7197	6517	33.7197	-2989.64	33.7197	3366.61
		33.7401	6728.87	33.7401	6949	33.7401	-2817.31	33.7401	3363.38
		33.7606	7142.35	33.7606	7381	33.7606	-2798.79	33.7606	3360.15
		33.7811	7759.21	33.7811	8049	33.7811	-2747.65	33.7811	3356.94
		33.8017	8623.23	33.8017	8476	33.8017	-3184.67	33.8017	3353.73
		33.8222	9772.97	33.8222	9428	33.8222	-3382.41	33.8222	3350.53
		33.8426	11124.5	33.8426	10357	33.8426	-3804.93	33.8426	3347.33
		33.8632	12352.1	33.8632	11450	33.8632	-3939.54	33.8632	3344.15
		33.8837	13025.1	33.8837	12534	33.8837	-3528.53	33.8837	3340.97
		33.9042	13100.3	33.9042	13170	33.9042	-2967.73	33.9042	3337.8
		33.9247	12981.6	33.9247	13828	33.9247	-2191.08	33.9247	3334.64
		33.9452	12964	33.9452	13656	33.9452	-2345.4	33.9452	3331.49
		33.9657	13006.7	33.9657	13569	33.9657	-2475.11	33.9657	3328.34
		33.9862	12988	33.9862	13109	33.9862	-2916.4	33.9862	3325.21
		34.0067	12839.8	34.0067	12492	34.0067	-3385.27	34.0067	3322.08
		34.0272	12402.2	34.0272	11638	34.0272	-3801.67	34.0272	3318.96
		34.0477	11603.6	34.0477	10844	34.0477	-3797.06	34.0477	3315.85
		34.0682	10659.9	34.0682	10013	34.0682	-3684.39	34.0682	3312.75
		34.0887	9775.21	34.0887	9071	34.0887	-3741.65	34.0887	3309.66
		34.1092	8917.47	34.1092	8356	34.1092	-3598.91	34.1092	3306.57
		34.1297	7989.66	34.1297	7806	34.1297	-3221.1	34.1297	3303.5
		34.1502	7044.41	34.1502	7255	34.1502	-2826.85	34.1502	3300.43
		34.1707	6206.05	34.1707	6850	34.1707	-2393.49	34.1707	3297.38
		34.1912	5535.43	34.1912	6180	34.1912	-2392.87	34.1912	3294.33
		34.2117	5029.86	34.2117	5719	34.2117	-2348.3	34.2117	3291.29
		34.2322	4661.01	34.2322	5633	34.2322	-2065.45	34.2322	3288.27
		34.2527	4395.69	34.2527	5430	34.2527	-2003.13	34.2527	3285.25
		34.2732	4203.87	34.2732	5172	34.2732	-2069.31	34.2732	3282.24
		34.2937	4062.01	34.2937	4939	34.2937	-2160.45	34.2937	3279.24
		34.3142	3953.46	34.3142	4806	34.3142	-2184.9	34.3142	3276.25
		34.3347	3867.41	34.3347	4608	34.3347	-2296.85	34.3347	3273.27
		34.3552	3797.1	34.3552	4476	34.3552	-2358.54	34.3552	3270.29
		34.3757	3738.34	34.3757	4409	34.3757	-2366.78	34.3757	3267.33
		34.3962	3688.41	34.3962	4310	34.3962	-2415.85	34.3962	3264.38
		34.4167	3645.45	34.4167	4157	34.4167	-2525.89	34.4167	3261.44
		34.4372	3608.11	34.4372	4095	34.4372	-2550.55	34.4372	3258.51
		34.4577	3575.36	34.4577	4062	34.4577	-2550.8	34.4577	3255.59
		34.4782	3546.4	34.4782	3956	34.4782	-2627.84	34.4782	3252.67
		34.4987	3520.62	34.4987	3862	34.4987	-2696.06	34.4987	3249.77
		34.5192	3497.5	34.5192	3888	34.5192	-2646.94	34.5192	3246.88
		34.5397	3476.65	34.5397	3958	34.5397	-2556.09	34.5397	3244
		34.5602	3457.74	34.5602	3854	34.5602	-2641.18	34.5602	3241.13
		34.5807	3440.5	34.5807	3768	34.5807	-2709.94	34.5807	3238.26
		34.6012	3424.7	34.6012	3830	34.6012	-2632.14	34.6012	3235.41
		34.6217	3410.16	34.6217	3765	34.6217	-2682.6	34.6217	3232.57
		34.6422	3396.71	34.6422	3596	34.6422	-2838.15	34.6422	3229.74
		34.6627	3384.24	34.6627	3662	34.6627	-2759.68	34.6627	3226.92
		34.6832	3372.62	34.6832	3644	34.6832	-2766.06	34.6832	3224.11
		34.7037	3361.75	34.7037	3571	34.7037	-2828.19	34.7037	3221.31
		34.7242	3351.56	34.7242	3546	34.7242	-2843	34.7242	3218.52
		34.7447	3341.97	34.7447	3632	34.7447	-2747.41	34.7447	3215.74
		34.7652	3332.93	34.7652	3458	34.7652	-2912.37	34.7652	3212.97
		34.7857	3324.37	34.7857	3458	34.7857	-2903.81	34.7857	3210.21
		34.8062	3316.25	34.8062	3524	34.8062	-2829.69	34.8062	3207.47
		34.8267	3308.53	34.8267	3575	34.8267	-2770.97	34.8267	3204.73
		34.8472	3301.17	34.8472	3460	34.8472	-2878.61	34.8472	3202
		34.8677	3294.13	34.8677	3627	34.8677	-2704.57	34.8677	3199.29
		34.8882	3287.4	34.8882	3472	34.8882	-2852.84	34.8882	3196.58
		34.9087	3280.95	34.9087	3507	34.9087	-2811.39	34.9087	3193.89
		34.9292	3274.76	34.9292	3495	34.9292	-2817.2	34.9292	3191.2
		34.9497	3268.79	34.9497	3620	34.9497	-2686.23	34.9497	3188.53
		34.9702	3263.03	34.9702	3687	34.9702	-2613.47	34.9702	3185.86
		34.9907	3257.48	34.9907	3591	34.9907	-2703.92	34.9907	3183.21
		35.0112	3252.11	35.0112	3685	35.0112	-2604.55	35.0112	3180.57
		35.0317	3246.91	35.0317	3587	35.0317	-2697.35	35.0317	3177.94
		35.0522	3241.87	35.0522	3481	35.0522	-2798.31	35.0522	3175.32
		35.0727	3236.98	35.0727	3584	35.0727	-2690.42	35.0727	3172.71
		35.0932	3232.22	35.0932	3519	35.0932	-2750.66	35.0932	3170.11
		35.1137	3227.6	35.1137	3484	35.1137	-2781.04	35.1137	3167.52
		35.1342	3223.11	35.1342	3399	35.1342	-2861.55	35.1342	3164.94
		35.1547	3218.73	35.1547	3402	35.1547	-2854.17	35.1547	3162.37
		35.1752	3214.48	35.1752	3292	35.1752	-2959.92	35.1752	3159.82
		35.1957	3210.35	35.1957	3456	35.1957	-2791.79	35.1957	3157.27
		35.2162	3206.34	35.2162	3433	35.2162	-2810.78	35.2162	3154.74
		35.2367	3202.45	35.2367	3434	35.2367	-2805.89	35.2367	3152.21
		35.2572	3198.69	35.2572	3318	35.2572	-2918.13	35.2572	3149.7
		35.2777	3195.05	35.2777	3287	35.2777	-2945.49	35.2777	3147.19
		35.2982	3191.55	35.2982	3188	35.2982	-3040.99	35.2982	3144.7
		35.3187	3188.01	35.3187	3200	35.3187	-3025.45	35.3187	3142.22
		35.3392	3184.42	35.3392	3256	35.3392	-2965.86	35.3392	3139.75
		35.3597	3180.8	35.3597	3318	35.3597	-2900.24	35.3597	3137.29
		35.3802	3177.2	35.3802	3317	35.3802	-2897.64	35.3802	3134.84
		35.4007	3173.64	35.4007	3259	35.4007	-2952.08	35.4007	3132.4
		35.4212	3170.12	35.4212	3318	35.4212	-2889.56	35.4212	3129.97
		35.4417	3166.65	35.4417	3227	35.4417	-2977.09	35.4417	3127.55
		35.4622	3163.19	35.4622	3236	35.4622	-2964.63	35.4622	3125.14
		35.4827	3159.8	35.4827	3278	35.4827	-2919.24	35.4827	3122.74
		35.5032	3156.53	35.5032	3285	35.5032	-2908.97	35.5032	3120.36
		35.5237	3153.3	35.5237	3329	35.5237	-2861.74	35.5237	3117.98
		35.5442	3150.13	35.5442	3306	35.5442	-2881.57	35.5442	3115.61
		35.5647	3147.03	35.5647	3116	35.5647	-3068.47	35.5647	3113.26
		35.5852	3143.98	35.5852	3215	35.5852	-2966.42	35.5852	3110.91
		35.6057	3140.98	35.6057	3148	35.6057	-3030.42	35.6057	3108.58
		35.6262	3138.13	35.6262	3248	35.6262	-2927.57	35.6262	3106.25
		35.6467	3135.22	35.6467	3230	35.6467	-2942.66	35.6467	3103.94
		35.6672	3132.43	35.6672	3190	35.6672	-2979.87	35.6672	3101.63
		35.6877	3129.59	35.6877	3171	35.6877	-2996.03	35.6877	3099.34
		35.7082	3126.79	35.7082	3183	35.7082	-2981.23	35.7082	3097.06
		35.7287	3124.02	35.7287	3225	35.7287	-2936.46	35.7287	3094.78
		35.7493	3121.34	35.7493	3107	35.7493	-3051.78	35.7493	3092.52
		35.7698	3118.64	35.7698	3253	35.7698	-2903.08	35.7698	3090.27
		35.7903	3115.98	35.7903	3146	35.7903	-3007.42	35.7903	3088.02
		35.8107	3113.38	35.8107	3114	35.8107	-3036.82	35.8107	3085.79
		35.8312	3110.78	35.8312	3264	35.8312	-2884.22	35.8312	3083.57
		35.8518	3108.21	35.8518	3126	35.8518	-3019.65	35.8518	3081.35
		35.8723	3105.67	35.8723	3109	35.8723	-3034.11	35.8723	3079.15
		35.8927	3103.16	35.8927	3128	35.8927	-3012.6	35.8927	3076.96
		35.9133	3100.68	35.9133	3166	35.9133	-2972.12	35.9133	3074.77
		35.9338	3098.23	35.9338	3147	35.9338	-2988.67	35.9338	3072.6
		35.9543	3095.8	35.9543	3234	35.9543	-2899.24	35.9543	3070.43
		35.9748	3093.41	35.9748	3159	35.9748	-2971.85	35.9748	3068.28
		35.9953	3091.04	35.9953	3110	35.9953	-3018.48	35.9953	3066.14
		36.0158	3088.71	36.0158	3128	36.0158	-2998.15	36.0158	3064
		36.0363	3086.4	36.0363	3239	36.0363	-2884.84	36.0363	3061.88
		36.0568	3084.13	36.0568	3240	36.0568	-2881.57	36.0568	3059.76
		36.0773	3081.88	36.0773	3069	36.0773	-3050.32	36.0773	3057.65
		36.0978	3079.66	36.0978	3233	36.0978	-2884.1	36.0978	3055.56
		36.1183	3077.48	36.1183	3052	36.1183	-3062.92	36.1183	3053.47
		36.1388	3075.32	36.1388	3175	36.1388	-2937.76	36.1388	3051.39
		36.1593	3073.2	36.1593	3097	36.1593	-3013.64	36.1593	3049.32
		36.1798	3071.11	36.1798	3117	36.1798	-2991.55	36.1798	3047.26
		36.2003	3069.05	36.2003	3111	36.2003	-2995.49	36.2003	3045.21
		36.2208	3067.03	36.2208	3098	36.2208	-3006.47	36.2208	3043.17
		36.2413	3065.05	36.2413	3136	36.2413	-2966.49	36.2413	3041.14
		36.2618	3063.1	36.2618	3170	36.2618	-2930.54	36.2618	3039.11
		36.2823	3061.19	36.2823	3074	36.2823	-3024.63	36.2823	3037.1
		36.3028	3059.33	36.3028	3136	36.3028	-2960.77	36.3028	3035.09
		36.3233	3057.5	36.3233	3139	36.3233	-2955.94	36.3233	3033.1
		36.3438	3055.73	36.3438	3061	36.3438	-3032.17	36.3438	3031.11
		36.3643	3054	36.3643	3092	36.3643	-2999.44	36.3643	3029.13
		36.3848	3052.32	36.3848	3106	36.3848	-2983.76	36.3848	3027.16
		36.4053	3050.7	36.4053	3212	36.4053	-2876.14	36.4053	3025.2
		36.4258	3049.15	36.4258	3130	36.4258	-2956.59	36.4258	3023.25
		36.4463	3047.66	36.4463	3106	36.4463	-2979.1	36.4463	3021.3
		36.4668	3046.24	36.4668	3141	36.4668	-2942.68	36.4668	3019.37
		36.4873	3044.9	36.4873	3167	36.4873	-2915.34	36.4873	3017.44
		36.5078	3043.65	36.5078	3123	36.5078	-2958.09	36.5078	3015.52
		36.5283	3042.5	36.5283	3101	36.5283	-2978.94	36.5283	3013.61
		36.5488	3041.46	36.5488	3150	36.5488	-2928.9	36.5488	3011.71
		36.5693	3040.54	36.5693	3094	36.5693	-2983.98	36.5693	3009.81
		36.5898	3039.76	36.5898	3113	36.5898	-2964.2	36.5898	3007.93
		36.6103	3039.14	36.6103	3096	36.6103	-2980.58	36.6103	3006.05
		36.6308	3038.7	36.6308	3063	36.6308	-3013.14	36.6308	3004.18
		36.6513	3038.47	36.6513	3175	36.6513	-2900.91	36.6513	3002.31
		36.6718	3038.49	36.6718	3111	36.6718	-2964.93	36.6718	3000.46
		36.6923	3038.79	36.6923	3073	36.6923	-3003.23	36.6923	2998.61
		36.7128	3039.44	36.7128	3113	36.7128	-2963.88	36.7128	2996.77
		36.7333	3040.49	36.7333	3127	36.7333	-2950.93	36.7333	2994.94
		36.7538	3042.02	36.7538	3130	36.7538	-2949.46	36.7538	2993.12
		36.7743	3044.15	36.7743	2968	36.7743	-3113.59	36.7743	2991.3
		36.7948	3047.01	36.7948	3073	36.7948	-3011.45	36.7948	2989.49
		36.8153	3050.79	36.8153	3115	36.8153	-2973.23	36.8153	2987.69
		36.8358	3055.74	36.8358	3062	36.8358	-3031.18	36.8358	2985.9
		36.8563	3062.26	36.8563	3141	36.8563	-2958.7	36.8563	2984.11
		36.8768	3070.94	36.8768	3144	36.8768	-2964.38	36.8768	2982.33
		36.8973	3082.79	36.8973	3033	36.8973	-3087.23	36.8973	2980.56
		36.9178	3099.41	36.9178	3151	36.9178	-2985.85	36.9178	2978.79
		36.9383	3123.29	36.9383	3205	36.9383	-2955.73	36.9383	2977.04
		36.9588	3158.01	36.9588	3287	36.9588	-2908.45	36.9588	2975.28
		36.9793	3208.12	36.9793	3308	36.9793	-2937.56	36.9793	2973.54
		36.9998	3278.66	36.9998	3438	36.9998	-2878.1	36.9998	2971.8
		37.0203	3373.93	37.0203	3347	37.0203	-3064.37	37.0203	2970.07
		37.0408	3495.22	37.0408	3477	37.0408	-3055.66	37.0408	2968.35
		37.0613	3636.25	37.0613	3579	37.0613	-3094.69	37.0613	2966.63
		37.0818	3775.67	37.0818	3514	37.0818	-3299.11	37.0818	2964.92
		37.1023	3875.96	37.1023	3739	37.1023	-3174.4	37.1023	2963.22
		37.1228	3908.89	37.1228	3729	37.1228	-3217.33	37.1228	2961.52
		37.1433	3886.12	37.1433	3765	37.1433	-3158.56	37.1433	2959.83
		37.1638	3839.98	37.1638	3733	37.1638	-3144.42	37.1638	2958.14
		37.1843	3783.55	37.1843	3652	37.1843	-3168.99	37.1843	2956.46
		37.2048	3706.81	37.2048	3732	37.2048	-3012.25	37.2048	2954.79
		37.2253	3604.36	37.2253	3632	37.2253	-3009.8	37.2253	2953.12
		37.2458	3491.22	37.2458	3552	37.2458	-2976.66	37.2458	2951.46
		37.2663	3386.36	37.2663	3520	37.2663	-2903.8	37.2663	2949.81
		37.2868	3298.15	37.2868	3335	37.2868	-3000.59	37.2868	2948.16
		37.3073	3226.59	37.3073	3375	37.3073	-2889.03	37.3073	2946.52
		37.3278	3169.81	37.3278	3345	37.3278	-2862.25	37.3278	2944.88
		37.3483	3126.29	37.3483	3151	37.3483	-3012.73	37.3483	2943.25
		37.3688	3094.12	37.3688	3281	37.3688	-2850.56	37.3688	2941.62
		37.3893	3071.17	37.3893	3260	37.3893	-2848.61	37.3893	2940
		37.4098	3055.59	37.4098	3227	37.4098	-2866.03	37.4098	2938.39
		37.4303	3046.15	37.4303	3205	37.4303	-2878.59	37.4303	2936.78
		37.4508	3042.29	37.4508	3171	37.4508	-2908.73	37.4508	2935.18
		37.4713	3043.94	37.4713	3064	37.4713	-3017.38	37.4713	2933.58
		37.4918	3051.23	37.4918	3075	37.4918	-3013.67	37.4918	2931.98
		37.5123	3064.12	37.5123	3166	37.5123	-2935.56	37.5123	2930.4
		37.5328	3081.69	37.5328	3090	37.5328	-3029.13	37.5328	2928.81
		37.5533	3100.92	37.5533	3120	37.5533	-3018.36	37.5533	2927.24
		37.5738	3115.82	37.5738	3104	37.5738	-3049.26	37.5738	2925.66
		37.5943	3120.05	37.5943	3105	37.5943	-3052.49	37.5943	2924.1
		37.6148	3113	37.6148	3057	37.6148	-3093.44	37.6148	2922.53
		37.6353	3099.97	37.6353	2984	37.6353	-3153.41	37.6353	2920.98
		37.6558	3085.38	37.6558	3024	37.6558	-3098.82	37.6558	2919.42
		37.6763	3069.29	37.6763	3069	37.6763	-3037.73	37.6763	2917.88
		37.6968	3050.16	37.6968	2947	37.6968	-3140.6	37.6968	2916.33
		37.7173	3028.87	37.7173	3079	37.7173	-2987.31	37.7173	2914.79
		37.7378	3008.25	37.7378	2990	37.7378	-3055.69	37.7378	2913.26
		37.7583	2990.38	37.7583	3005	37.7583	-3022.82	37.7583	2911.73
		37.7788	2975.9	37.7788	3069	37.7788	-2944.34	37.7788	2910.2
		37.7993	2964.56	37.7993	3089	37.7993	-2913	37.7993	2908.68
		37.8199	2955.84	37.8199	2993	37.8199	-3000.28	37.8199	2907.17
		37.8404	2949.15	37.8404	3061	37.8404	-2925.59	37.8404	2905.65
		37.8608	2943.97	37.8608	2990	37.8608	-2991.41	37.8608	2904.15
		37.8813	2939.89	37.8813	3007	37.8813	-2970.33	37.8813	2902.64
		37.9019	2936.62	37.9019	3002	37.9019	-2972.06	37.9019	2901.14
		37.9224	2933.98	37.9224	2928	37.9224	-3043.42	37.9224	2899.65
		37.9428	2931.86	37.9428	3029	37.9428	-2940.3	37.9428	2898.15
		37.9633	2930.23	37.9633	2919	37.9633	-3048.67	37.9633	2896.67
		37.9839	2929.12	37.9839	3019	37.9839	-2947.56	37.9839	2895.18
		38.0044	2928.62	38.0044	2950	38.0044	-3016.06	38.0044	2893.7
		38.0249	2928.92	38.0249	2901	38.0249	-3065.36	38.0249	2892.23
		38.0454	2930.33	38.0454	2853	38.0454	-3114.77	38.0454	2890.75
		38.0659	2933.34	38.0659	3014	38.0659	-2956.78	38.0659	2889.28
		38.0864	2938.61	38.0864	2984	38.0864	-2992.05	38.0864	2887.82
		38.1069	2946.95	38.1069	2925	38.1069	-3059.39	38.1069	2886.36
		38.1274	2959.18	38.1274	2880	38.1274	-3116.62	38.1274	2884.9
		38.1479	2975.87	38.1479	3019	38.1479	-2994.31	38.1479	2883.44
		38.1684	2996.9	38.1684	2917	38.1684	-3117.34	38.1684	2881.99
		38.1889	3020.55	38.1889	2955	38.1889	-3102.99	38.1889	2880.54
		38.2094	3042.29	38.2094	2947	38.2094	-3132.73	38.2094	2879.1
		38.2299	3055.33	38.2299	3102	38.2299	-2990.77	38.2299	2877.66
		38.2504	3055.76	38.2504	3050	38.2504	-3043.2	38.2504	2876.22
		38.2709	3046.68	38.2709	2951	38.2709	-3133.12	38.2709	2874.78
		38.2914	3033.93	38.2914	2890	38.2914	-3181.37	38.2914	2873.35
		38.3119	3019.9	38.3119	2952	38.3119	-3105.34	38.3119	2871.92
		38.3324	3003.34	38.3324	2953	38.3324	-3087.78	38.3324	2870.5
		38.3529	2983.48	38.3529	3024	38.3529	-2996.92	38.3529	2869.08
		38.3734	2962.36	38.3734	3018	38.3734	-2981.8	38.3734	2867.66
		38.3939	2942.79	38.3939	2912	38.3939	-3068.23	38.3939	2866.24
		38.4144	2926.29	38.4144	2963	38.4144	-3000.73	38.4144	2864.82
		38.4349	2913.07	38.4349	2887	38.4349	-3063.51	38.4349	2863.41
		38.4554	2902.77	38.4554	2949	38.4554	-2991.21	38.4554	2862.01
		38.4759	2894.81	38.4759	2859	38.4759	-3073.25	38.4759	2860.6
		38.4964	2888.62	38.4964	2966	38.4964	-2960.06	38.4964	2859.2
		38.5169	2883.69	38.5169	2999	38.5169	-2922.13	38.5169	2857.8
		38.5374	2879.65	38.5374	3022	38.5374	-2895.09	38.5374	2856.4
		38.5579	2876.21	38.5579	2929	38.5579	-2984.65	38.5579	2855
		38.5784	2873.19	38.5784	2929	38.5784	-2981.63	38.5784	2853.61
		38.5989	2870.46	38.5989	2940	38.5989	-2967.9	38.5989	2852.22
		38.6194	2867.95	38.6194	2907	38.6194	-2998.39	38.6194	2850.83
		38.6399	2865.61	38.6399	2990	38.6399	-2913.05	38.6399	2849.45
		38.6604	2863.4	38.6604	2917	38.6604	-2983.84	38.6604	2848.07
		38.6809	2861.3	38.6809	2979	38.6809	-2919.74	38.6809	2846.69
		38.7014	2859.29	38.7014	2873	38.7014	-3023.73	38.7014	2845.31
		38.7219	2857.35	38.7219	2996	38.7219	-2898.79	38.7219	2843.93
		38.7424	2855.48	38.7424	2923	38.7424	-2969.92	38.7424	2842.56
		38.7629	2853.67	38.7629	2938	38.7629	-2953.11	38.7629	2841.19
		38.7834	2851.89	38.7834	2906	38.7834	-2983.33	38.7834	2839.82
		38.8039	2850.16	38.8039	2813	38.8039	-3074.6	38.8039	2838.45
		38.8244	2848.47	38.8244	2891	38.8244	-2994.91	38.8244	2837.09
		38.8449	2846.8	38.8449	2874	38.8449	-3010.24	38.8449	2835.73
		38.8654	2845.17	38.8654	2876	38.8654	-3006.61	38.8654	2834.37
		38.8859	2843.55	38.8859	2888	38.8859	-2992.99	38.8859	2833.01
		38.9064	2841.96	38.9064	2974	38.9064	-2905.4	38.9064	2831.65
		38.9269	2840.39	38.9269	2873	38.9269	-3004.83	38.9269	2830.3
		38.9474	2838.84	38.9474	2854	38.9474	-3022.28	38.9474	2828.95
		38.9679	2837.3	38.9679	2846	38.9679	-3028.74	38.9679	2827.6
		38.9884	2835.78	38.9884	2888	38.9884	-2985.22	38.9884	2826.25
		39.0089	2834.27	39.0089	2771	39.0089	-3100.71	39.0089	2824.9
		39.0294	2832.77	39.0294	2820	39.0294	-3050.21	39.0294	2823.56
		39.0499	2831.29	39.0499	2895	39.0499	-2973.73	39.0499	2822.22
		39.0704	2829.81	39.0704	2898	39.0704	-2969.25	39.0704	2820.88
		39.0909	2828.34	39.0909	2896	39.0909	-2969.78	39.0909	2819.54
		39.1114	2826.89	39.1114	2892	39.1114	-2972.33	39.1114	2818.2
		39.1319	2825.41	39.1319	2804	39.1319	-3058.85	39.1319	2816.87
		39.1524	2823.97	39.1524	2822	39.1524	-3039.41	39.1524	2815.54
		39.1729	2822.54	39.1729	2884	39.1729	-2975.98	39.1729	2814.21
		39.1934	2821.1	39.1934	2866	39.1934	-2992.54	39.1934	2812.88
		39.2139	2819.68	39.2139	2868	39.2139	-2989.12	39.2139	2811.55
		39.2344	2818.27	39.2344	2836	39.2344	-3019.71	39.2344	2810.22
		39.2549	2816.87	39.2549	2893	39.2549	-2961.31	39.2549	2808.9
		39.2754	2815.47	39.2754	2706	39.2754	-3146.91	39.2754	2807.58
		39.2959	2814.08	39.2959	2793	39.2959	-3058.52	39.2959	2806.26
		39.3164	2812.69	39.3164	2891	39.3164	-2959.13	39.3164	2804.94
		39.3369	2811.29	39.3369	2829	39.3369	-3019.73	39.3369	2803.62
		39.3574	2809.91	39.3574	2781	39.3574	-3066.35	39.3574	2802.3
		39.3779	2808.54	39.3779	2843	39.3779	-3002.98	39.3779	2800.99
		39.3984	2807.17	39.3984	2881	39.3984	-2963.61	39.3984	2799.68
		39.4189	2805.8	39.4189	2717	39.4189	-3126.24	39.4189	2798.37
		39.4394	2804.44	39.4394	2835	39.4394	-3006.88	39.4394	2797.06
		39.4599	2803.08	39.4599	2869	39.4599	-2971.52	39.4599	2795.75
		39.4804	2801.73	39.4804	2776	39.4804	-3063.17	39.4804	2794.44
		39.5009	2800.39	39.5009	2855	39.5009	-2982.83	39.5009	2793.14
		39.5214	2799.05	39.5214	2854	39.5214	-2982.49	39.5214	2791.84
		39.5419	2797.71	39.5419	2870	39.5419	-2965.15	39.5419	2790.53
		39.5624	2796.37	39.5624	2796	39.5624	-3037.81	39.5624	2789.23
		39.5829	2795.04	39.5829	2745	39.5829	-3087.48	39.5829	2787.94
		39.6034	2793.72	39.6034	2850	39.6034	-2981.16	39.6034	2786.64
		39.6239	2792.4	39.6239	2836	39.6239	-2993.84	39.6239	2785.34
		39.6444	2791.08	39.6444	2705	39.6444	-3123.52	39.6444	2784.05
		39.6649	2789.76	39.6649	2864	39.6649	-2963.2	39.6649	2782.76
		39.6854	2788.45	39.6854	2814	39.6854	-3011.89	39.6854	2781.47
		39.7059	2787.15	39.7059	2789	39.7059	-3035.59	39.7059	2780.18
		39.7264	2785.85	39.7264	2743	39.7264	-3080.29	39.7264	2778.89
		39.7469	2784.55	39.7469	2803	39.7469	-3018.99	39.7469	2777.61
		39.7674	2783.25	39.7674	2907	39.7674	-2913.69	39.7674	2776.32
		39.7879	2781.96	39.7879	2821	39.7879	-2998.4	39.7879	2775.04
		39.8084	2780.67	39.8084	2689	39.8084	-3129.11	39.8084	2773.76
		39.8289	2779.39	39.8289	2731	39.8289	-3085.83	39.8289	2772.48
		39.8494	2778.11	39.8494	2793	39.8494	-3022.55	39.8494	2771.2
		39.87	2776.84	39.87	2764	39.87	-3050.28	39.87	2769.93
		39.8905	2775.57	39.8905	2724	39.8905	-3089.01	39.8905	2768.65
		39.9109	2774.31	39.9109	2865	39.9109	-2946.75	39.9109	2767.38
		39.9314	2773.05	39.9314	2840	39.9314	-2970.49	39.9314	2766.11
		39.9519	2771.79	39.9519	2747	39.9519	-3062.23	39.9519	2764.84
		39.9725	2770.55	39.9725	2663	39.9725	-3144.99	39.9725	2763.57
		39.993	2769.31	39.993	2797	39.993	-3009.75	39.993	2762.3
		40.0134	2768.07	40.0134	2778	40.0134	-3027.51	40.0134	2761.03
		40.0339	2766.84	40.0339	2839	40.0339	-2965.28	40.0339	2759.77
		40.0545	2765.62	40.0545	2751	40.0545	-3052.06	40.0545	2758.51
		40.075	2764.41	40.075	2730	40.075	-3071.85	40.075	2757.25
		40.0955	2763.21	40.0955	2784	40.0955	-3016.65	40.0955	2755.99
		40.116	2762.02	40.116	2631	40.116	-3168.46	40.116	2754.73
		40.1365	2760.84	40.1365	2735	40.1365	-3063.28	40.1365	2753.47
		40.157	2759.67	40.157	2713	40.157	-3084.11	40.157	2752.22
		40.1775	2758.53	40.1775	2726	40.1775	-3069.97	40.1775	2750.97
		40.198	2757.4	40.198	2736	40.198	-3058.84	40.198	2749.72
		40.2185	2756.29	40.2185	2753	40.2185	-3040.73	40.2185	2748.47
		40.239	2755.21	40.239	2744	40.239	-3048.65	40.239	2747.22
		40.2595	2754.16	40.2595	2739	40.2595	-3052.6	40.2595	2745.97
		40.28	2753.16	40.28	2716	40.28	-3074.6	40.28	2744.73
		40.3005	2752.21	40.3005	2801	40.3005	-2988.65	40.3005	2743.49
		40.321	2751.34	40.321	2806	40.321	-2982.78	40.321	2742.25
		40.3415	2750.59	40.3415	2768	40.3415	-3020.03	40.3415	2741.01
		40.362	2749.99	40.362	2796	40.362	-2991.43	40.362	2739.77
		40.3825	2749.63	40.3825	2863	40.3825	-2924.07	40.3825	2738.54
		40.403	2749.61	40.403	2738	40.403	-3049.05	40.403	2737.3
		40.4235	2750.05	40.4235	2734	40.4235	-3053.49	40.4235	2736.07
		40.444	2751.07	40.444	2835	40.444	-2953.51	40.444	2734.84
		40.4645	2752.78	40.4645	2825	40.4645	-2965.22	40.4645	2733.61
		40.485	2755.22	40.485	2735	40.485	-3057.66	40.485	2732.39
		40.5055	2758.23	40.5055	2785	40.5055	-3010.67	40.5055	2731.16
		40.526	2761.35	40.526	2764	40.526	-3034.79	40.526	2729.94
		40.5465	2763.67	40.5465	2750	40.5465	-3051.11	40.5465	2728.72
		40.567	2764.21	40.567	2729	40.567	-3072.65	40.567	2727.5
		40.5875	2762.76	40.5875	2750	40.5875	-3050.2	40.5875	2726.28
		40.608	2760.07	40.608	2698	40.608	-3099.51	40.608	2725.07
		40.6285	2756.96	40.6285	2723	40.6285	-3071.4	40.6285	2723.85
		40.649	2753.66	40.649	2752	40.649	-3039.1	40.649	2722.64
		40.6695	2749.92	40.6695	2842	40.6695	-2945.36	40.6695	2721.43
		40.69	2745.65	40.69	2851	40.69	-2932.09	40.69	2720.23
		40.7105	2741.17	40.7105	2744	40.7105	-3034.61	40.7105	2719.02
		40.731	2736.9	40.731	2691	40.731	-3083.34	40.731	2717.82
		40.7515	2733.11	40.7515	2807	40.7515	-2963.55	40.7515	2716.62
		40.772	2729.85	40.772	2677	40.772	-3090.29	40.772	2715.42
		40.7925	2727.08	40.7925	2700	40.7925	-3064.52	40.7925	2714.22
		40.813	2724.71	40.813	2748	40.813	-3014.15	40.813	2713.02
		40.8335	2722.67	40.8335	2801	40.8335	-2959.11	40.8335	2711.83
		40.854	2720.86	40.854	2868	40.854	-2890.3	40.854	2710.64
		40.8745	2719.22	40.8745	2698	40.8745	-3058.66	40.8745	2709.45
		40.895	2717.71	40.895	2693	40.895	-3062.15	40.895	2708.27
		40.9155	2716.28	40.9155	2747	40.9155	-3006.72	40.9155	2707.08
		40.936	2714.89	40.936	2656	40.936	-3096.33	40.936	2705.9
		40.9565	2713.57	40.9565	2784	40.9565	-2967.01	40.9565	2704.72
		40.977	2712.29	40.977	2715	40.977	-3034.73	40.977	2703.54
		40.9975	2711.03	40.9975	2567	40.9975	-3181.47	40.9975	2702.37
		41.018	2709.8	41.018	2690	41.018	-3057.24	41.018	2701.19
		41.0385	2708.59	41.0385	2737	41.0385	-3009.03	41.0385	2700.02
		41.059	2707.4	41.059	2678	41.059	-3066.84	41.059	2698.86
		41.0795	2706.23	41.0795	2789	41.0795	-2954.67	41.0795	2697.69
		41.1	2705.06	41.1	2650	41.1	-3092.5	41.1	2696.53
		41.1205	2703.92	41.1205	2835	41.1205	-2906.36	41.1205	2695.36
		41.141	2702.78	41.141	2797	41.141	-2943.22	41.141	2694.21
		41.1615	2701.66	41.1615	2768	41.1615	-2971.1	41.1615	2693.05
		41.182	2700.55	41.182	2780	41.182	-2957.99	41.182	2691.89
		41.2025	2699.45	41.2025	2700	41.2025	-3036.89	41.2025	2690.74
		41.223	2698.36	41.223	2690	41.223	-3045.8	41.223	2689.59
		41.2435	2697.29	41.2435	2647	41.2435	-3087.73	41.2435	2688.45
		41.264	2696.22	41.264	2641	41.264	-3092.66	41.264	2687.3
		41.2845	2695.16	41.2845	2672	41.2845	-3060.6	41.2845	2686.16
		41.305	2694.12	41.305	2793	41.305	-2938.56	41.305	2685.02
		41.3255	2693.08	41.3255	2704	41.3255	-3026.52	41.3255	2683.89
		41.346	2692.06	41.346	2829	41.346	-2900.5	41.346	2682.75
		41.3665	2691.04	41.3665	2693	41.3665	-3035.48	41.3665	2681.62
		41.387	2690.04	41.387	2685	41.387	-3042.48	41.387	2680.49
		41.4075	2689.04	41.4075	2656	41.4075	-3070.48	41.4075	2679.36
		41.428	2688.06	41.428	2673	41.428	-3052.5	41.428	2678.24
		41.4485	2687.1	41.4485	2684	41.4485	-3040.54	41.4485	2677.12
		41.469	2686.01	41.469	2692	41.469	-3031.45	41.469	2676
		41.4895	2685.07	41.4895	2637	41.4895	-3085.51	41.4895	2674.89
		41.51	2684.14	41.51	2811	41.51	-2910.58	41.51	2673.77
		41.5305	2683.23	41.5305	2757	41.5305	-2963.67	41.5305	2672.66
		41.551	2682.27	41.551	2614	41.551	-3105.71	41.551	2671.56
		41.5715	2681.39	41.5715	2658	41.5715	-3060.83	41.5715	2670.45
		41.592	2680.54	41.592	2650	41.592	-3067.98	41.592	2669.35
		41.6125	2679.7	41.6125	2729	41.6125	-2988.14	41.6125	2668.25
		41.633	2678.88	41.633	2601	41.633	-3115.32	41.633	2667.15
		41.6535	2678.08	41.6535	2634	41.6535	-3081.52	41.6535	2666.06
		41.674	2677.31	41.674	2715	41.674	-2999.75	41.674	2664.97
		41.6945	2676.57	41.6945	2708	41.6945	-3006.01	41.6945	2663.88
		41.715	2675.85	41.715	2689	41.715	-3024.29	41.715	2662.8
		41.7355	2675.18	41.7355	2702	41.7355	-3010.62	41.7355	2661.71
		41.756	2674.53	41.756	2701	41.756	-3010.97	41.756	2660.64
		41.7765	2673.93	41.7765	2632	41.7765	-3079.37	41.7765	2659.56
		41.797	2673.37	41.797	2651	41.797	-3059.81	41.797	2658.49
		41.8175	2672.85	41.8175	2655	41.8175	-3055.29	41.8175	2657.42
		41.838	2672.4	41.838	2667	41.838	-3042.84	41.838	2656.35
		41.8585	2672.01	41.8585	2818	41.8585	-2891.45	41.8585	2655.28
		41.879	2671.69	41.879	2656	41.879	-3053.13	41.879	2654.22
		41.8995	2671.45	41.8995	2670	41.8995	-3038.89	41.8995	2653.16
		41.9201	2671.32	41.9201	2650	41.9201	-3058.76	41.9201	2652.11
		41.9406	2671.28	41.9406	2691	41.9406	-3017.72	41.9406	2651.05
		41.9611	2671.37	41.9611	2692	41.9611	-3016.81	41.9611	2650.01
		41.9815	2671.61	41.9815	2621	41.9815	-3088.05	41.9815	2648.96
		42.002	2672.04	42.002	2730	42.002	-2979.48	42.002	2647.92
		42.0226	2672.66	42.0226	2647	42.0226	-3063.1	42.0226	2646.87
		42.0431	2673.54	42.0431	2720	42.0431	-2990.98	42.0431	2645.84
		42.0635	2674.73	42.0635	2734	42.0635	-2978.17	42.0635	2644.8
		42.084	2676.31	42.084	2752	42.084	-2961.75	42.084	2643.77
		42.1046	2678.4	42.1046	2666	42.1046	-3049.84	42.1046	2642.74
		42.1251	2681.15	42.1251	2695	42.1251	-3023.59	42.1251	2641.72
		42.1456	2684.84	42.1456	2674	42.1456	-3048.28	42.1456	2640.7
		42.1661	2689.86	42.1661	2818	42.1661	-2909.3	42.1661	2639.68
		42.1866	2696.79	42.1866	2750	42.1866	-2984.23	42.1866	2638.66
		42.2071	2706.46	42.2071	2734	42.2071	-3009.9	42.2071	2637.65
		42.2276	2719.96	42.2276	2778	42.2276	-2979.4	42.2276	2636.64
		42.2481	2738.55	42.2481	2688	42.2481	-3087.99	42.2481	2635.63
		42.2686	2763.55	42.2686	2695	42.2686	-3105.99	42.2686	2634.63
		42.2891	2796.03	42.2891	2756	42.2891	-3077.47	42.2891	2633.63
		42.3096	2836.33	42.3096	2736	42.3096	-3137.77	42.3096	2632.63
		42.3301	2883.16	42.3301	2767	42.3301	-3153.6	42.3301	2631.64
		42.3506	2932.05	42.3506	2811	42.3506	-3158.49	42.3506	2630.65
		42.3711	2974.11	42.3711	2829	42.3711	-3182.55	42.3711	2629.66
		42.3916	2998.62	42.3916	2832	42.3916	-3204.06	42.3916	2628.67
		42.4121	3000.94	42.4121	2923	42.4121	-3115.38	42.4121	2627.69
		42.4326	2986.8	42.4326	2803	42.4326	-3221.24	42.4326	2626.71
		42.4531	2965.74	42.4531	2872	42.4531	-3131.18	42.4531	2625.74
		42.4736	2942.67	42.4736	2893	42.4736	-3087.11	42.4736	2624.77
		42.4941	2916.42	42.4941	2852	42.4941	-3101.86	42.4941	2623.8
		42.5146	2884.41	42.5146	2926	42.5146	-2995.85	42.5146	2622.83
		42.5351	2847.79	42.5351	2942	42.5351	-2943.23	42.5351	2621.87
		42.5556	2811.03	42.5556	2962	42.5556	-2886.47	42.5556	2620.91
		42.5761	2778.1	42.5761	3066	42.5761	-2749.54	42.5761	2619.95
		42.5966	2750.84	42.5966	2945	42.5966	-2843.28	42.5966	2619
		42.6171	2729.45	42.6171	2903	42.6171	-2863.89	42.6171	2618.05
		42.6376	2713.36	42.6376	2945	42.6376	-2805.8	42.6376	2617.1
		42.6581	2701.74	42.6581	2891	42.6581	-2848.18	42.6581	2616.16
		42.6786	2693.74	42.6786	2908	42.6786	-2823.18	42.6786	2615.22
		42.6991	2688.64	42.6991	2925	42.6991	-2801.08	42.6991	2614.28
		42.7196	2685.93	42.7196	2855	42.7196	-2868.37	42.7196	2613.35
		42.7401	2685.37	42.7401	2933	42.7401	-2789.81	42.7401	2612.42
		42.7606	2687.04	42.7606	2940	42.7606	-2784.48	42.7606	2611.49
		42.7811	2691.38	42.7811	3001	42.7811	-2727.82	42.7811	2610.56
		42.8016	2699.23	42.8016	2805	42.8016	-2931.67	42.8016	2609.64
		42.8221	2711.9	42.8221	2863	42.8221	-2886.34	42.8221	2608.72
		42.8426	2731.06	42.8426	2909	42.8426	-2859.5	42.8426	2607.8
		42.8631	2758.57	42.8631	2932	42.8631	-2864.01	42.8631	2606.89
		42.8836	2795.84	42.8836	3009	42.8836	-2824.28	42.8836	2605.98
		42.9041	2843.23	42.9041	2853	42.9041	-3027.67	42.9041	2605.07
		42.9246	2899.17	42.9246	2852	42.9246	-3084.61	42.9246	2604.17
		42.9451	2957.75	42.9451	2904	42.9451	-3091.19	42.9451	2603.27
		42.9656	3006.73	42.9656	2786	42.9656	-3258.17	42.9656	2602.37
		42.9861	3032.16	42.9861	2956	42.9861	-3113.6	42.9861	2601.48
		43.0066	3030.57	43.0066	2807	43.0066	-3261.01	43.0066	2600.58
		43.0271	3011.73	43.0271	2830	43.0271	-3219.17	43.0271	2599.69
		43.0476	2987.46	43.0476	2873	43.0476	-3151.9	43.0476	2598.81
		43.0681	2962.11	43.0681	2953	43.0681	-3046.55	43.0681	2597.92
		43.0886	2932.33	43.0886	2859	43.0886	-3110.77	43.0886	2597.04
		43.1091	2894.49	43.1091	2842	43.1091	-3089.93	43.1091	2596.17
		43.1296	2850.77	43.1296	2836	43.1296	-3052.21	43.1296	2595.29
		43.1501	2807.09	43.1501	2880	43.1501	-2964.53	43.1501	2594.42
		43.1706	2768	43.1706	2870	43.1706	-2935.44	43.1706	2593.55
		43.1911	2735.36	43.1911	2738	43.1911	-3034.8	43.1911	2592.68
		43.2116	2709.27	43.2116	2822	43.2116	-2924.71	43.2116	2591.82
		43.2321	2688.98	43.2321	2977	43.2321	-2749.42	43.2321	2590.96
		43.2526	2673.5	43.2526	2829	43.2526	-2881.94	43.2526	2590.1
		43.2731	2661.79	43.2731	2754	43.2731	-2945.23	43.2731	2589.24
		43.2936	2652.94	43.2936	2898	43.2936	-2792.38	43.2936	2588.39
		43.3141	2646.17	43.3141	2818	43.3141	-2865.61	43.3141	2587.54
		43.3346	2640.91	43.3346	2824	43.3346	-2854.35	43.3346	2586.69
		43.3551	2636.75	43.3551	2745	43.3551	-2929.19	43.3551	2585.85
		43.3756	2633.4	43.3756	2735	43.3756	-2935.84	43.3756	2585
		43.3961	2630.68	43.3961	2712	43.3961	-2956.12	43.3961	2584.16
		43.4166	2628.47	43.4166	2772	43.4166	-2893.91	43.4166	2583.33
		43.4371	2626.69	43.4371	2792	43.4371	-2872.13	43.4371	2582.49
		43.4576	2625.3	43.4576	2849	43.4576	-2813.74	43.4576	2581.66
		43.4781	2624.27	43.4781	2813	43.4781	-2848.71	43.4781	2580.83
		43.4986	2623.58	43.4986	2767	43.4986	-2894.02	43.4986	2580
		43.5191	2623.27	43.5191	2869	43.5191	-2791.71	43.5191	2579.17
		43.5396	2623.29	43.5396	2804	43.5396	-2856.73	43.5396	2578.35
		43.5601	2623.72	43.5601	2712	43.5601	-2949.16	43.5601	2577.53
		43.5806	2624.62	43.5806	2790	43.5806	-2872.06	43.5806	2576.71
		43.6011	2626.09	43.6011	2797	43.6011	-2866.53	43.6011	2575.89
		43.6216	2628.33	43.6216	2798	43.6216	-2867.77	43.6216	2575.08
		43.6421	2631.59	43.6421	2885	43.6421	-2784.03	43.6421	2574.27
		43.6626	2636.28	43.6626	2698	43.6626	-2975.72	43.6626	2573.46
		43.6831	2642.99	43.6831	2802	43.6831	-2878.43	43.6831	2572.65
		43.7036	2652.4	43.7036	2707	43.7036	-2982.84	43.7036	2571.84
		43.7241	2665.37	43.7241	2772	43.7241	-2930.81	43.7241	2571.04
		43.7446	2682.77	43.7446	2766	43.7446	-2954.21	43.7446	2570.24
		43.7651	2705.31	43.7651	2810	43.7651	-2932.75	43.7651	2569.44
		43.7856	2733.19	43.7856	2744	43.7856	-3026.63	43.7856	2568.64
		43.8061	2765.5	43.8061	2814	43.8061	-2988.94	43.8061	2567.85
		43.8266	2799.23	43.8266	2761	43.8266	-3075.67	43.8266	2567.05
		43.8471	2828.66	43.8471	2674	43.8471	-3192.1	43.8471	2566.26
		43.8676	2846.9	43.8676	2799	43.8676	-3085.34	43.8676	2565.47
		43.8881	2850.62	43.8881	2785	43.8881	-3103.06	43.8881	2564.68
		43.9086	2843	43.9086	2803	43.9086	-3077.44	43.9086	2563.89
		43.9291	2830.23	43.9291	2644	43.9291	-3223.67	43.9291	2563.11
		43.9496	2816.13	43.9496	2656	43.9496	-3197.57	43.9496	2562.32
		43.9701	2800.54	43.9701	2798	43.9701	-3039.98	43.9701	2561.54
		43.9907	2781.61	43.9907	2727	43.9907	-3092.05	43.9907	2560.76
		44.0112	2759.13	44.0112	2777	44.0112	-3019.57	44.0112	2559.98
		44.0316	2735.42	44.0316	2797	44.0316	-2975.86	44.0316	2559.2
		44.0521	2713.17	44.0521	2758	44.0521	-2992.61	44.0521	2558.42
		44.0727	2694	44.0727	2738	44.0727	-2993.44	44.0727	2557.65
		44.0932	2678.44	44.0932	2721	44.0932	-2994.88	44.0932	2556.87
		44.1136	2666.63	44.1136	2793	44.1136	-2911.07	44.1136	2556.1
		44.1341	2657.92	44.1341	2741	44.1341	-2954.36	44.1341	2555.33
		44.1546	2651.93	44.1546	2738	44.1546	-2951.37	44.1546	2554.56
		44.1752	2648.09	44.1752	2833	44.1752	-2852.53	44.1752	2553.79
		44.1957	2645.95	44.1957	2721	44.1957	-2962.39	44.1957	2553.02
		44.2162	2645.25	44.2162	2735	44.2162	-2947.69	44.2162	2552.25
		44.2367	2645.84	44.2367	2755	44.2367	-2928.28	44.2367	2551.49
		44.2572	2647.66	44.2572	2789	44.2572	-2896.1	44.2572	2550.72
		44.2777	2650.76	44.2777	2861	44.2777	-2827.2	44.2777	2549.95
		44.2982	2655.04	44.2982	2831	44.2982	-2861.48	44.2982	2549.19
		44.3187	2660.69	44.3187	2846	44.3187	-2852.13	44.3187	2548.43
		44.3392	2667.89	44.3392	2883	44.3392	-2822.33	44.3392	2547.66
		44.3597	2676.97	44.3597	2873	44.3597	-2841.41	44.3597	2546.9
		44.3802	2688.39	44.3802	2906	44.3802	-2819.83	44.3802	2546.14
		44.4007	2702.9	44.4007	2787	44.4007	-2953.34	44.4007	2545.38
		44.4212	2721.55	44.4212	2920	44.4212	-2838.99	44.4212	2544.62
		44.4417	2745.83	44.4417	2963	44.4417	-2820.27	44.4417	2543.86
		44.4622	2777.66	44.4622	2885	44.4622	-2930.1	44.4622	2543.1
		44.4827	2819.46	44.4827	3008	44.4827	-2848.9	44.4827	2542.34
		44.5032	2873.95	44.5032	3064	44.5032	-2847.39	44.5032	2541.58
		44.5237	2943.93	44.5237	3060	44.5237	-2921.37	44.5237	2540.82
		44.5442	3031.88	44.5442	3085	44.5442	-2984.32	44.5442	2540.06
		44.5647	3138.92	44.5647	3325	44.5647	-2851.36	44.5647	2539.3
		44.5852	3263.14	44.5852	3329	44.5852	-2971.58	44.5852	2538.54
		44.6057	3397.07	44.6057	3461	44.6057	-2973.51	44.6057	2537.78
		44.6262	3527.41	44.6262	3527	44.6262	-3037.85	44.6262	2537.02
		44.6467	3642.41	44.6467	3685	44.6467	-2994.85	44.6467	2536.27
		44.6672	3742.93	44.6672	3784	44.6672	-2996.37	44.6672	2535.51
		44.6877	3842.1	44.6877	3827	44.6877	-3052.54	44.6877	2534.75
		44.7082	3950.29	44.7082	3790	44.7082	-3197.73	44.7082	2533.99
		44.7287	4060.66	44.7287	3829	44.7287	-3269.1	44.7287	2533.23
		44.7492	4146.69	44.7492	3781	44.7492	-3403.13	44.7492	2532.46
		44.7697	4177.01	44.7697	3755	44.7697	-3459.45	44.7697	2531.7
		44.7902	4141.77	44.7902	3753	44.7902	-3426.21	44.7902	2530.94
		44.8107	4062.69	44.8107	3645	44.8107	-3455.13	44.8107	2530.18
		44.8312	3972.96	44.8312	3698	44.8312	-3312.4	44.8312	2529.41
		44.8517	3892.76	44.8517	3643	44.8517	-3287.2	44.8517	2528.65
		44.8722	3822.31	44.8722	3913	44.8722	-2946.75	44.8722	2527.89
		44.8927	3751.1	44.8927	4051	44.8927	-2737.54	44.8927	2527.12
		44.9132	3671.4	44.9132	4193	44.9132	-2515.84	44.9132	2526.35
		44.9337	3584.11	44.9337	4274	44.9337	-2347.55	44.9337	2525.58
		44.9542	3495.43	44.9542	4173	44.9542	-2359.87	44.9542	2524.82
		44.9747	3414.17	44.9747	3945	44.9747	-2506.61	44.9747	2524.05
		44.9952	3348.92	44.9952	3837	44.9952	-2549.36	44.9952	2523.27
		45.0157	3303.49	45.0157	3794	45.0157	-2546.93	45.0157	2522.5
		45.0362	3274.22	45.0362	3734	45.0362	-2577.66	45.0362	2521.73
		45.0567	3250.88	45.0567	3615	45.0567	-2673.32	45.0567	2520.95
		45.0772	3221.51	45.0772	3504	45.0772	-2754.95	45.0772	2520.17
		45.0977	3179.04	45.0977	3387	45.0977	-2829.48	45.0977	2519.4
		45.1182	3125.27	45.1182	3207	45.1182	-2955.71	45.1182	2518.62
		45.1387	3067.85	45.1387	3109	45.1387	-2996.29	45.1387	2517.84
		45.1592	3013.48	45.1592	2920	45.1592	-3130.92	45.1592	2517.05
		45.1797	2963.86	45.1797	2974	45.1797	-3027.3	45.1797	2516.27
		45.2002	2916.64	45.2002	2698	45.2002	-3256.08	45.2002	2515.48
		45.2207	2869.17	45.2207	2849	45.2207	-3057.61	45.2207	2514.69
		45.2412	2821.64	45.2412	2788	45.2412	-3071.08	45.2412	2513.9
		45.2617	2776.62	45.2617	2689	45.2617	-3125.06	45.2617	2513.11
		45.2822	2736.55	45.2822	2786	45.2822	-2987.99	45.2822	2512.31
		45.3027	2702.5	45.3027	2622	45.3027	-3117.94	45.3027	2511.51
		45.3232	2674.36	45.3232	2676	45.3232	-3035.8	45.3232	2510.72
		45.3437	2651.49	45.3437	2667	45.3437	-3021.93	45.3437	2509.91
		45.3642	2633.06	45.3642	2517	45.3642	-3153.5	45.3642	2509.11
		45.3847	2618.18	45.3847	2687	45.3847	-2968.62	45.3847	2508.3
		45.4052	2606.11	45.4052	2556	45.4052	-3087.55	45.4052	2507.49
		45.4257	2596.18	45.4257	2551	45.4257	-3082.62	45.4257	2506.68
		45.4462	2587.88	45.4462	2653	45.4462	-2972.32	45.4462	2505.87
		45.4667	2580.81	45.4667	2584	45.4667	-3034.25	45.4667	2505.05
		45.4872	2574.67	45.4872	2689	45.4872	-2923.11	45.4872	2504.23
		45.5077	2569.27	45.5077	2651	45.5077	-2955.71	45.5077	2503.41
		45.5282	2564.44	45.5282	2601	45.5282	-3000.88	45.5282	2502.58
		45.5487	2560.09	45.5487	2556	45.5487	-3041.53	45.5487	2501.75
		45.5692	2556.12	45.5692	2564	45.5692	-3029.56	45.5692	2500.92
		45.5897	2552.49	45.5897	2659	45.5897	-2930.93	45.5897	2500.09
		45.6102	2549.14	45.6102	2582	45.6102	-3004.58	45.6102	2499.25
		45.6307	2546.03	45.6307	2533	45.6307	-3050.47	45.6307	2498.41
		45.6512	2543.14	45.6512	2557	45.6512	-3023.58	45.6512	2497.56
		45.6717	2540.44	45.6717	2472	45.6717	-3105.88	45.6717	2496.72
		45.6922	2537.9	45.6922	2573	45.6922	-3002.34	45.6922	2495.86
		45.7127	2535.5	45.7127	2540	45.7127	-3032.94	45.7127	2495.01
		45.7332	2533.24	45.7332	2420	45.7332	-3150.68	45.7332	2494.15
		45.7537	2531.1	45.7537	2580	45.7537	-2988.54	45.7537	2493.29
		45.7742	2529.05	45.7742	2529	45.7742	-3037.49	45.7742	2492.42
		45.7947	2527.1	45.7947	2510	45.7947	-3054.54	45.7947	2491.55
		45.8152	2525.23	45.8152	2579	45.8152	-2983.67	45.8152	2490.68
		45.8357	2523.43	45.8357	2480	45.8357	-3080.87	45.8357	2489.8
		45.8562	2521.71	45.8562	2472	45.8562	-3087.15	45.8562	2488.92
		45.8767	2520.04	45.8767	2479	45.8767	-3078.48	45.8767	2488.04
		45.8972	2518.44	45.8972	2530	45.8972	-3025.88	45.8972	2487.15
		45.9177	2516.88	45.9177	2508	45.9177	-3046.32	45.9177	2486.25
		45.9382	2515.38	45.9382	2507	45.9382	-3045.82	45.9382	2485.36
		45.9587	2513.91	45.9587	2534	45.9587	-3017.35	45.9587	2484.45
		45.9792	2512.49	45.9792	2502	45.9792	-3047.93	45.9792	2483.55
		45.9997	2511.1	45.9997	2442	45.9997	-3106.54	45.9997	2482.64
		46.0202	2509.75	46.0202	2451	46.0202	-3096.19	46.0202	2481.72
		46.0408	2508.43	46.0408	2456	46.0408	-3089.87	46.0408	2480.8
		46.0613	2507.14	46.0613	2549	46.0613	-2995.58	46.0613	2479.88
		46.0817	2505.87	46.0817	2493	46.0817	-3050.31	46.0817	2478.95
		46.1022	2504.63	46.1022	2460	46.1022	-3082.07	46.1022	2478.01
		46.1228	2503.42	46.1228	2571	46.1228	-2969.86	46.1228	2477.07
		46.1433	2502.23	46.1433	2339	46.1433	-3200.67	46.1433	2476.13
		46.1638	2501.05	46.1638	2492	46.1638	-3046.49	46.1638	2475.18
		46.1842	2499.9	46.1842	2490	46.1842	-3047.34	46.1842	2474.23
		46.2047	2498.77	46.2047	2465	46.2047	-3071.21	46.2047	2473.27
		46.2253	2497.65	46.2253	2408	46.2253	-3127.09	46.2253	2472.31
		46.2458	2496.55	46.2458	2380	46.2458	-3153.99	46.2458	2471.34
		46.2663	2495.46	46.2663	2522	46.2663	-3010.9	46.2663	2470.36
		46.2868	2494.39	46.2868	2540	46.2868	-2991.83	46.2868	2469.38
		46.3073	2493.34	46.3073	2358	46.3073	-3172.78	46.3073	2468.4
		46.3278	2492.3	46.3278	2540	46.3278	-2989.74	46.3278	2467.41
		46.3483	2491.27	46.3483	2467	46.3483	-3061.71	46.3483	2466.41
		46.3688	2490.25	46.3688	2424	46.3688	-3103.69	46.3688	2465.41
		46.3893	2489.25	46.3893	2434	46.3893	-3092.69	46.3893	2464.41
		46.4098	2488.26	46.4098	2518	46.4098	-3007.7	46.4098	2463.39
		46.4303	2487.28	46.4303	2469	46.4303	-3055.72	46.4303	2462.38
		46.4508	2486.31	46.4508	2405	46.4508	-3118.75	46.4508	2461.35
		46.4713	2485.36	46.4713	2409	46.4713	-3113.8	46.4713	2460.32
		46.4918	2484.41	46.4918	2449	46.4918	-3072.85	46.4918	2459.29
		46.5123	2483.48	46.5123	2439	46.5123	-3081.92	46.5123	2458.25
		46.5328	2482.56	46.5328	2405	46.5328	-3115	46.5328	2457.2
		46.5533	2481.65	46.5533	2393	46.5533	-3126.09	46.5533	2456.14
		46.5738	2480.75	46.5738	2475	46.5738	-3043.19	46.5738	2455.09
		46.5943	2479.87	46.5943	2455	46.5943	-3062.31	46.5943	2454.02
		46.6148	2478.99	46.6148	2365	46.6148	-3151.43	46.6148	2452.95
		46.6353	2478.13	46.6353	2445	46.6353	-3070.57	46.6353	2451.87
		46.6558	2477.29	46.6558	2485	46.6558	-3029.73	46.6558	2450.79
		46.6763	2476.46	46.6763	2498	46.6763	-3015.9	46.6763	2449.7
		46.6968	2475.64	46.6968	2447	46.6968	-3066.08	46.6968	2448.6
		46.7173	2474.83	46.7173	2429	46.7173	-3083.27	46.7173	2447.49
		46.7378	2474.05	46.7378	2507	46.7378	-3004.49	46.7378	2446.38
		46.7583	2473.28	46.7583	2442	46.7583	-3068.72	46.7583	2445.27
		46.7788	2472.54	46.7788	2448	46.7788	-3061.98	46.7788	2444.15
		46.7993	2471.81	46.7993	2431	46.7993	-3078.25	46.7993	2443.02
		46.8198	2471.11	46.8198	2437	46.8198	-3071.55	46.8198	2441.88
		46.8403	2470.43	46.8403	2378	46.8403	-3129.87	46.8403	2440.74
		46.8608	2469.79	46.8608	2502	46.8608	-3005.23	46.8608	2439.59
		46.8813	2469.18	46.8813	2392	46.8813	-3114.62	46.8813	2438.43
		46.9018	2468.6	46.9018	2526	46.9018	-2980.04	46.9018	2437.27
		46.9223	2468.07	46.9223	2452	46.9223	-3053.51	46.9223	2436.09
		46.9428	2467.59	46.9428	2485	46.9428	-3020.03	46.9428	2434.92
		46.9633	2467.16	46.9633	2395	46.9633	-3109.6	46.9633	2433.73
		46.9838	2466.82	46.9838	2479	46.9838	-3025.26	46.9838	2432.54
		47.0043	2466.56	47.0043	2504	47.0043	-3000	47.0043	2431.34
		47.0248	2466.43	47.0248	2403	47.0248	-3100.87	47.0248	2430.14
		47.0453	2466.45	47.0453	2467	47.0453	-3036.89	47.0453	2428.92
		47.0658	2466.67	47.0658	2511	47.0658	-2993.11	47.0658	2427.7
		47.0863	2467.14	47.0863	2450	47.0863	-3054.58	47.0863	2426.48
		47.1068	2467.92	47.1068	2431	47.1068	-3074.36	47.1068	2425.24
		47.1273	2469.1	47.1273	2492	47.1273	-3014.54	47.1273	2424
		47.1478	2470.75	47.1478	2377	47.1478	-3131.19	47.1478	2422.75
		47.1683	2472.92	47.1683	2390	47.1683	-3120.36	47.1683	2421.49
		47.1888	2475.63	47.1888	2365	47.1888	-3148.07	47.1888	2420.23
		47.2093	2478.8	47.2093	2509	47.2093	-3007.24	47.2093	2418.96
		47.2298	2482.39	47.2298	2479	47.2298	-3040.83	47.2298	2417.68
		47.2503	2486.33	47.2503	2417	47.2503	-3106.77	47.2503	2416.39
		47.2708	2490.6	47.2708	2384	47.2708	-3144.04	47.2708	2415.1
		47.2913	2494.97	47.2913	2492	47.2913	-3040.41	47.2913	2413.79
		47.3118	2498.91	47.3118	2389	47.3118	-3147.35	47.3118	2412.48
		47.3323	2501.52	47.3323	2465	47.3323	-3073.96	47.3323	2411.17
		47.3528	2502.11	47.3528	2499	47.3528	-3040.55	47.3528	2409.84
		47.3733	2500.76	47.3733	2515	47.3733	-3023.2	47.3733	2408.51
		47.3938	2498.23	47.3938	2435	47.3938	-3100.67	47.3938	2407.17
		47.4143	2495.32	47.4143	2445	47.4143	-3087.76	47.4143	2405.82
		47.4348	2492.34	47.4348	2566	47.4348	-2963.78	47.4348	2404.46
		47.4553	2489.17	47.4553	2418	47.4553	-3108.61	47.4553	2403.1
		47.4758	2485.41	47.4758	2409	47.4758	-3113.85	47.4758	2401.73
		47.4963	2481.36	47.4963	2526	47.4963	-2992.8	47.4963	2400.35
		47.5168	2477.19	47.5168	2437	47.5168	-3077.63	47.5168	2398.96
		47.5373	2473.24	47.5373	2489	47.5373	-3021.68	47.5373	2397.57
		47.5578	2469.71	47.5578	2399	47.5578	-3108.15	47.5578	2396.16
		47.5783	2466.91	47.5783	2440	47.5783	-3064.35	47.5783	2394.75
		47.5988	2464.95	47.5988	2441	47.5988	-3061.39	47.5988	2393.33
		47.6193	2464.11	47.6193	2546	47.6193	-2955.55	47.6193	2391.91
		47.6398	2464.71	47.6398	2371	47.6398	-3131.15	47.6398	2390.47
		47.6603	2466.95	47.6603	2512	47.6603	-2992.39	47.6603	2389.03
		47.6808	2470.76	47.6808	2517	47.6808	-2991.2	47.6808	2387.57
		47.7013	2476.33	47.7013	2557	47.7013	-2956.77	47.7013	2386.12
		47.7218	2483.68	47.7218	2453	47.7218	-3068.12	47.7218	2384.65
		47.7423	2493.22	47.7423	2488	47.7423	-3042.66	47.7423	2383.17
		47.7628	2505.49	47.7628	2490	47.7628	-3052.93	47.7628	2381.69
		47.7833	2521.21	47.7833	2483	47.7833	-3075.65	47.7833	2380.2
		47.8038	2540.76	47.8038	2429	47.8038	-3149.2	47.8038	2378.7
		47.8243	2564.33	47.8243	2524	47.8243	-3077.77	47.8243	2377.19
		47.8448	2591.65	47.8448	2528	47.8448	-3101.09	47.8448	2375.67
		47.8653	2621.67	47.8653	2531	47.8653	-3128.11	47.8653	2374.15
		47.8858	2652	47.8858	2642	47.8858	-3047.44	47.8858	2372.61
		47.9063	2678.59	47.9063	2590	47.9063	-3126.03	47.9063	2371.07
		47.9268	2697.01	47.9268	2599	47.9268	-3135.45	47.9268	2369.52
		47.9473	2705.16	47.9473	2658	47.9473	-3084.6	47.9473	2367.96
		47.9678	2704.99	47.9678	2579	47.9678	-3163.43	47.9678	2366.4
		47.9883	2700.69	47.9883	2589	47.9883	-3149.13	47.9883	2364.82
		48.0088	2695.58	48.0088	2614	48.0088	-3119.02	48.0088	2363.24
		48.0293	2690.51	48.0293	2652	48.0293	-3075.95	48.0293	2361.65
		48.0498	2684.54	48.0498	2658	48.0498	-3063.98	48.0498	2360.05
		48.0703	2676.86	48.0703	2782	48.0703	-2932.3	48.0703	2358.45
		48.0909	2668.3	48.0909	2720	48.0909	-2985.74	48.0909	2356.83
		48.1114	2661	48.1114	2802	48.1114	-2896.44	48.1114	2355.21
		48.1319	2657.16	48.1319	2690	48.1319	-3004.6	48.1319	2353.58
		48.1523	2658.32	48.1523	2803	48.1523	-2892.76	48.1523	2351.94
		48.1728	2665.51	48.1728	2918	48.1728	-2784.95	48.1728	2350.29
		48.1934	2679.7	48.1934	2955	48.1934	-2762.14	48.1934	2348.63
		48.2139	2702.1	48.2139	2987	48.2139	-2752.54	48.2139	2346.97
		48.2343	2734.47	48.2343	2950	48.2343	-2821.91	48.2343	2345.3
		48.2548	2779.28	48.2548	3108	48.2548	-2708.72	48.2548	2343.61
		48.2754	2839.75	48.2754	3164	48.2754	-2713.19	48.2754	2341.93
		48.2959	2919.81	48.2959	3338	48.2959	-2619.25	48.2959	2340.23
		48.3164	3023.73	48.3164	3503	48.3164	-2558.17	48.3164	2338.52
		48.3369	3155.6	48.3369	3511	48.3369	-2682.04	48.3369	2336.81
		48.3574	3318.46	48.3574	3627	48.3574	-2728.9	48.3574	2335.09
		48.3779	3512.68	48.3779	3735	48.3779	-2815.12	48.3779	2333.36
		48.3984	3733.58	48.3984	3825	48.3984	-2946.02	48.3984	2331.62
		48.4189	3966.99	48.4189	3982	48.4189	-3022.43	48.4189	2329.87
		48.4394	4185.85	48.4394	4163	48.4394	-3060.29	48.4394	2328.12
		48.4599	4353.9	48.4599	4232	48.4599	-3159.34	48.4599	2326.36
		48.4804	4443.43	48.4804	4185	48.4804	-3295.87	48.4804	2324.59
		48.5009	4456.21	48.5009	4239	48.5009	-3254.65	48.5009	2322.81
		48.5214	4421.68	48.5214	4218	48.5214	-3241.12	48.5214	2321.02
		48.5419	4373.72	48.5419	4299	48.5419	-3112.16	48.5419	2319.23
		48.5624	4330.44	48.5624	4172	48.5624	-3195.88	48.5624	2317.43
		48.5829	4291.83	48.5829	4205	48.5829	-3124.27	48.5829	2315.62
		48.6034	4250.64	48.6034	4106	48.6034	-3182.08	48.6034	2313.8
		48.6239	4207.74	48.6239	4278	48.6239	-2967.18	48.6239	2311.97
		48.6444	4176.87	48.6444	4216	48.6444	-2998.31	48.6444	2310.14
		48.6649	4175.71	48.6649	4024	48.6649	-3189.15	48.6649	2308.3
		48.6854	4215.44	48.6854	4064	48.6854	-3188.88	48.6854	2306.45
		48.7059	4295.73	48.7059	4091	48.7059	-3242.17	48.7059	2304.59
		48.7264	4405.71	48.7264	4285	48.7264	-3158.15	48.7264	2302.73
		48.7469	4530.47	48.7469	4422	48.7469	-3145.91	48.7469	2300.85
		48.7674	4664.09	48.7674	4482	48.7674	-3219.53	48.7674	2298.97
		48.7879	4818.68	48.7879	4606	48.7879	-3250.12	48.7879	2297.09
		48.8084	5018.18	48.8084	4886	48.8084	-3169.62	48.8084	2295.19
		48.8289	5282.25	48.8289	5385	48.8289	-2934.69	48.8289	2293.29
		48.8494	5614.2	48.8494	5646	48.8494	-3005.64	48.8494	2291.38
		48.8699	5996.44	48.8699	6285	48.8699	-2748.88	48.8699	2289.46
		48.8904	6390.51	48.8904	6699	48.8904	-2728.95	48.8904	2287.53
		48.9109	6744.59	48.9109	6998	48.9109	-2784.03	48.9109	2285.6
		48.9314	7008.11	48.9314	7148	48.9314	-2897.55	48.9314	2283.66
		48.9519	7150.68	48.9519	7028	48.9519	-3160.12	48.9519	2281.71
		48.9724	7166.41	48.9724	7158	48.9724	-3045.85	48.9724	2279.76
		48.9929	7064.79	48.9929	6809	48.9929	-3293.23	48.9929	2277.79
		49.0134	6866.79	49.0134	6684	49.0134	-3220.23	49.0134	2275.82
		49.0339	6600.82	49.0339	6444	49.0339	-3194.26	49.0339	2273.85
		49.0544	6289.83	49.0544	5981	49.0544	-3346.27	49.0544	2271.86
		49.0749	5946.38	49.0749	5716	49.0749	-3267.82	49.0749	2269.87
		49.0954	5578.66	49.0954	5554	49.0954	-3062.1	49.0954	2267.87
		49.1159	5193.59	49.1159	5011	49.1159	-3220.03	49.1159	2265.87
		49.1364	4801.61	49.1364	4847	49.1364	-2992.05	49.1364	2263.85
		49.1569	4420.45	49.1569	4421	49.1569	-3036.89	49.1569	2261.83
		49.1774	4069.92	49.1774	4158	49.1774	-2949.36	49.1774	2259.81
		49.1979	3763.52	49.1979	3830	49.1979	-2970.96	49.1979	2257.77
		49.2184	3505.84	49.2184	3710	49.2184	-2833.28	49.2184	2255.73
		49.2389	3294.76	49.2389	3508	49.2389	-2824.2	49.2389	2253.69
		49.2594	3124.83	49.2594	3342	49.2594	-2820.27	49.2594	2251.63
		49.2799	2989.43	49.2799	3309	49.2799	-2717.87	49.2799	2249.57
		49.3004	2881.95	49.3004	3185	49.3004	-2734.39	49.3004	2247.51
		49.3209	2796.49	49.3209	3045	49.3209	-2788.93	49.3209	2245.43
		49.3414	2728.01	49.3414	2894	49.3414	-2871.45	49.3414	2243.35
		49.3619	2672.44	49.3619	2898	49.3619	-2811.88	49.3619	2241.27
		49.3824	2626.63	49.3824	2856	49.3824	-2808.07	49.3824	2239.18
		49.4029	2588.25	49.4029	2810	49.4029	-2815.69	49.4029	2237.08
		49.4234	2555.57	49.4234	2673	49.4234	-2920.01	49.4234	2234.97
		49.4439	2527.37	49.4439	2712	49.4439	-2852.81	49.4439	2232.86
		49.4644	2502.79	49.4644	2614	49.4644	-2926.23	49.4644	2230.74
		49.4849	2481.18	49.4849	2535	49.4849	-2983.62	49.4849	2228.62
		49.5054	2462.11	49.5054	2562	49.5054	-2937.55	49.5054	2226.49
		49.5259	2445.24	49.5259	2503	49.5259	-2979.68	49.5259	2224.36
		49.5464	2430.38	49.5464	2507	49.5464	-2960.82	49.5464	2222.21
		49.5669	2417.37	49.5669	2472	49.5669	-2982.81	49.5669	2220.07
		49.5874	2406.17	49.5874	2525	49.5874	-2918.61	49.5874	2217.91
		49.6079	2396.77	49.6079	2322	49.6079	-3112.21	49.6079	2215.76
		49.6284	2389.23	49.6284	2469	49.6284	-2957.67	49.6284	2213.59
		49.6489	2383.6	49.6489	2424	49.6489	-2997.04	49.6489	2211.42
		49.6694	2379.95	49.6694	2329	49.6694	-3088.39	49.6694	2209.25
		49.6899	2378.27	49.6899	2369	49.6899	-3046.71	49.6899	2207.07
		49.7104	2378.42	49.7104	2396	49.7104	-3019.86	49.7104	2204.88
		49.7309	2380.04	49.7309	2351	49.7309	-3066.48	49.7309	2202.69
		49.7514	2382.35	49.7514	2308	49.7514	-3111.79	49.7514	2200.49
		49.7719	2384.11	49.7719	2383	49.7719	-3038.55	49.7719	2198.29
		49.7924	2383.71	49.7924	2266	49.7924	-3155.15	49.7924	2196.08
		49.8129	2379.96	49.8129	2318	49.8129	-3099.4	49.8129	2193.87
		49.8334	2372.86	49.8334	2311	49.8334	-3099.3	49.8334	2191.65
		49.8539	2363.57	49.8539	2340	49.8539	-3061.01	49.8539	2189.43
		49.8744	2353.45	49.8744	2292	49.8744	-3098.89	49.8744	2187.21
		49.8949	2343.22	49.8949	2393	49.8949	-2987.66	49.8949	2184.98
		49.9154	2332.83	49.9154	2272	49.9154	-3098.27	49.9154	2182.74
		49.9359	2321.81	49.9359	2345	49.9359	-3014.25	49.9359	2180.5
		49.9564	2309.96	49.9564	2212	49.9564	-3135.4	49.9564	2178.25
		49.9769	2297.64	49.9769	2272	49.9769	-3063.08	49.9769	2176
		49.9974	2285.5	49.9974	2301	49.9974	-3021.94	49.9974	2173.75
		50.0179	2274.13	50.0179	2253	50.0179	-3058.57	50.0179	2171.49
		50.0384	2263.81	50.0384	2200	50.0384	-3101.25	50.0384	2169.23
		50.0589	2254.62	50.0589	2228	50.0589	-3064.06	50.0589	2166.97
		50.0794	2246.48	50.0794	2214	50.0794	-3069.92	50.0794	2164.69
		50.0999	2239.3	50.0999	2272	50.0999	-3004.74	50.0999	2162.42
		50.1204	2232.93	50.1204	2250	50.1204	-3020.37	50.1204	2160.14
		50.1409	2227.23	50.1409	2226	50.1409	-3038.67	50.1409	2157.86
		50.1615	2222.08	50.1615	2323	50.1615	-2936.52	50.1615	2155.58
		50.182	2217.37	50.182	2264	50.182	-2990.81	50.182	2153.29
		50.2024	2213.02	50.2024	2273	50.2024	-2977.46	50.2024	2150.99
		50.2229	2208.97	50.2229	2368	50.2229	-2878.41	50.2229	2148.7
		50.2435	2205.15	50.2435	2413	50.2435	-2829.59	50.2435	2146.4
		50.264	2201.55	50.264	2261	50.264	-2977.99	50.264	2144.1
		50.2844	2198.14	50.2844	2253	50.2844	-2982.58	50.2844	2141.79
		50.3049	2194.89	50.3049	2294	50.3049	-2938.33	50.3049	2139.48
		50.3254	2191.81	50.3254	2242	50.3254	-2987.25	50.3254	2137.17
		50.346	2188.88	50.346	2242	50.346	-2984.32	50.346	2134.85
		50.3665	2186.12	50.3665	2219	50.3665	-3004.56	50.3665	2132.54
		50.387	2183.51	50.387	2150	50.387	-3070.95	50.387	2130.22
		50.4075	2181.07	50.4075	2245	50.4075	-2973.51	50.4075	2127.89
		50.428	2178.81	50.428	2216	50.428	-3000.25	50.428	2125.57
		50.4485	2176.73	50.4485	2198	50.4485	-3016.17	50.4485	2123.24
		50.469	2174.87	50.469	2194	50.469	-3018.31	50.469	2120.91
		50.4895	2173.23	50.4895	2166	50.4895	-3044.67	50.4895	2118.57
		50.51	2171.86	50.51	2158	50.51	-3051.3	50.51	2116.24
		50.5305	2170.8	50.5305	2246	50.5305	-2962.24	50.5305	2113.9
		50.551	2170.11	50.551	2192	50.551	-3015.55	50.551	2111.56
		50.5715	2169.86	50.5715	2192	50.5715	-3015.3	50.5715	2109.22
		50.592	2170.17	50.592	2169	50.592	-3038.61	50.592	2106.88
		50.6125	2171.22	50.6125	2226	50.6125	-2982.66	50.6125	2104.53
		50.633	2173.24	50.633	2262	50.633	-2948.68	50.633	2102.18
		50.6535	2176.56	50.6535	2280	50.6535	-2934	50.6535	2099.84
		50.674	2181.61	50.674	2318	50.674	-2901.05	50.674	2097.49
		50.6945	2188.93	50.6945	2243	50.6945	-2983.37	50.6945	2095.14
		50.715	2199.18	50.715	2198	50.715	-3038.62	50.715	2092.78
		50.7355	2213.09	50.7355	2243	50.7355	-3007.53	50.7355	2090.43
		50.756	2231.39	50.756	2422	50.756	-2846.83	50.756	2088.07
		50.7765	2254.69	50.7765	2360	50.7765	-2932.13	50.7765	2085.72
		50.797	2283.33	50.797	2534	50.797	-2786.77	50.797	2083.36
		50.8175	2317.08	50.8175	2361	50.8175	-2993.52	50.8175	2081
		50.838	2354.67	50.838	2432	50.838	-2960.11	50.838	2078.64
		50.8585	2393.18	50.8585	2433	50.8585	-2997.62	50.8585	2076.28
		50.879	2427.79	50.879	2506	50.879	-2959.23	50.879	2073.92
		50.8995	2452.7	50.8995	2442	50.8995	-3048.14	50.8995	2071.56
		50.92	2463.86	50.92	2473	50.92	-3028.3	50.92	2069.2
[truncated: 8,803 more rows]

## Sheet: Figure 3a
Figure 3a
					ΦM	ΦX	ΦN= (ΦLi+ΦM)/ΦX	ΦLi
			Li3YCl6	hcp-T	2.8846	3.5928	1.73066	3.3333
			Li3YCl5.6Br0.4	hcp-T	2.8846	3.5731	1.7402	3.3333
			Li3YCl4.8Br1.2	hcp-O	2.8846	3.5336	1.75965	3.3333
			Li3YCl4.5Br1.5	ccp-M	2.8846	3.5189	1.767	3.3333
			Li3YCl3Br3	ccp-M	2.8846	3.4449	1.80496	3.3333
			Li3YBr6	ccp-M	2.8846	3.2967	1.8861	3.3333

## Sheet: Figure 3b
Figure 3b
		C2/m	C2/m		P-3m1	P-3m1		Pnma	Pnma		Li3YCl6	Li3YCl6		Li3YCl5.6Br0.4	Li3YCl5.6Br0.4		Li3YCl4.8Br1.2	Li3YCl4.8Br1.2		Li3YCl4.5Br1.5	Li3YCl4.5Br1.5
		2θ	a.u.		2θ	a.u.		2θ	a.u.		2θ	a.u.		2θ	a.u.		2θ	a.u.		2θ	a.u.
		14.7279	357		9.12043	1		13.6857	1		10	5510		10	5472		10	6909		10	1991.13
		16.0429	137		14.6708	25		15.8104	487		10.0205	5372		10.0205	5519		10.0205	6831		10.0205	1981.87
		16.7682	253		15.8307	1000		15.8104	487		10.041	5332		10.041	5317		10.041	7080		10.041	1979.17
		18.7455	156		17.3013	915		16.1834	259		10.0615	5275		10.0615	5536		10.0615	6777		10.0615	1961.03
		21.8442	100		18.2993	1		16.6581	4		10.082	5424		10.082	5449		10.082	6921		10.082	1931.33
		25.539	44		21.6479	115		18.0226	382		10.1025	5353		10.1025	5296		10.1025	6779		10.1025	1957.18
		28.2765	28		23.5336	427		20.1023	1		10.123	5427		10.123	5434		10.123	6589		10.123	1959.49
		28.407	50		27.5984	16		20.957	1		10.1435	5395		10.1435	5391		10.1435	6811		10.1435	1950.62
		29.6497	828		28.4902	383		22.6885	211		10.164	5307		10.164	5525		10.164	6934		10.164	2000.77
		29.6497	828		29.5893	32		25.3658	76		10.1845	5263		10.1845	5485		10.1845	6833		10.1845	1956.79
		32.4114	4		31.3932	967		25.6676	2		10.205	5247		10.205	5458		10.205	6952		10.205	1939.81
		32.6771	8		31.974	199		26.6004	92		10.2255	5223		10.2255	5330		10.2255	6747		10.2255	1949.46
		33.9391	35		33.3169	3		27.5447	2		10.246	5373		10.246	5380		10.246	6758		10.246	1942.52
		33.9391	35		33.7304	314		27.5447	2		10.2665	5180		10.2665	5463		10.2665	6961		10.2665	1962.96
		34.2319	519		35.0136	13		28.0528	1		10.287	5181		10.287	5678		10.287	6710		10.287	1986.11
		34.472	1000		35.3448	29		28.9057	71		10.3075	5251		10.3075	5622		10.3075	6635		10.3075	1954.48
		35.7706	24		36.5784	229		29.5542	80		10.328	5279		10.328	5556		10.328	6824		10.328	1940.97
		37.5492	3		38.6396	2		30.0221	62		10.3485	5349		10.3485	5375		10.3485	6764		10.3485	1918.98
		37.6887	2		40.0829	62		30.3685	2		10.369	5352		10.369	5536		10.369	6837		10.369	1940.59
		38.0175	23		40.9043	681		31.3371	999		10.3895	5194		10.3895	5400		10.3895	6827		10.3895	1963.73
		38.6117	13		42.7348	150		31.3371	999		10.41	5191		10.41	5531		10.41	6737		10.41	1923.23
		41.2014	23		43.3489	158		31.9322	98		10.4305	5330		10.4305	5357		10.4305	6705		10.4305	1941.74
		43.1682	12		44.1207	115		31.9322	98		10.451	5246		10.451	5440		10.451	6843		10.451	1969.91
		43.1682	12		45.0434	4		32.3853	3		10.4715	5259		10.4715	5478		10.4715	6688		10.4715	1904.71
		43.6298	16		45.1516	11		33.6892	164		10.492	5160		10.492	5332		10.492	6709		10.492	1915.12
		44.5371	38		45.4202	29		33.6892	164		10.5125	5400		10.5125	5339		10.5125	6692		10.5125	1922.84
		44.5371	38		46.0581	35		34.4083	10		10.533	5190		10.533	5301		10.533	6773		10.533	1901.62
		44.9964	24		46.8481	1		35.0517	57		10.5535	5055		10.5535	5399		10.5535	6661		10.5535	1966.82
		45.2912	46		48.0376	11		35.9686	54		10.574	5146		10.574	5348		10.574	6689		10.574	1918.6
		45.2912	46		48.8032	370		36.2923	5		10.5945	5178		10.5945	5387		10.5945	6514		10.5945	1955.25
		45.7512	26		49.0045	48		36.7287	1		10.615	5240		10.615	5256		10.615	6569		10.615	1895.45
		45.9562	2		49.358	38		37.1963	1		10.6355	5220		10.6355	5317		10.6355	6564		10.6355	1917.05
		47.8567	3		49.759	1		37.8121	15		10.656	5099		10.656	5251		10.656	6720		10.656	1889.66
		48.0711	30		51.2411	4		38.6858	41		10.6765	5175		10.6765	5301		10.6765	6598		10.6765	1927.85
		48.0711	30		51.8244	115		39.7406	1		10.697	5181		10.697	5189		10.697	6557		10.697	1868.83
		48.2908	6		52.1641	77		39.7406	1		10.7175	5230		10.7175	5348		10.7175	6701		10.7175	1903.55
		49.3483	405		52.8367	133		40.8399	537		10.738	5036		10.738	5242		10.738	6758		10.738	1907.02
		49.3483	405		53.6448	129		40.8399	537		10.7585	5172		10.7585	5307		10.7585	6576		10.7585	1915.12
		49.4963	178		54.8673	63		41.213	67		10.779	5034		10.779	5320		10.779	6510		10.779	1882.33
		49.6005	143		56.2991	6		41.213	67		10.7995	5116		10.7995	5268		10.7995	6520		10.7995	1939.04
		50.4276	5		56.9848	4		42.6592	65		10.82	5110		10.82	5256		10.82	6432		10.82	1870.76
		50.538	12		57.1653	36		42.6592	65		10.8405	5056		10.8405	5176		10.8405	6681		10.8405	1890.05
		51.6921	16		58.1138	12		43.5828	36		10.861	5211		10.861	5308		10.861	6584		10.861	1919.37
		51.9286	23		59.1856	95		43.8588	7		10.8815	5183		10.8815	5327		10.8815	6666		10.8815	1883.87
		51.9286	23		59.5399	41		44.064	55		10.902	5137		10.902	5297		10.902	6597		10.902	1926.7
		52.4704	8		59.7159	32		44.064	55		10.9225	5017		10.9225	5197		10.9225	6540		10.9225	1897.76
		53.0951	7		60.0254	39		44.6222	4		10.943	5004		10.943	5302		10.943	6585		10.943	1869.6
		53.503	9m		61.4224	48		44.6222	4		10.9635	5136		10.9635	5171		10.9635	6403		10.9635	1878.47
		53.503	9m		61.4224	48		45.1649	32		10.984	4978		10.984	5147		10.984	6445		10.984	1853.4
		56.539	9		61.684	10		45.5608	6		11.0046	5069		11.0046	5226		11.0046	6542		11.0046	1895.45
		56.7891	5m		62.2018	27		45.7483	1		11.0251	5013		11.0251	5163		11.0251	6671		11.0251	1849.15
		56.7891	5m		62.2018	27		46.3133	11		11.0456	5024		11.0456	5180		11.0456	6541		11.0456	1852.62
		57.8644	3		63.8693	33		46.3133	11		11.0661	4952		11.0661	5199		11.0661	6375		11.0661	1861.11
		57.9832	5		63.8693	33		46.9212	3		11.0866	4991		11.0866	5110		11.0866	6601		11.0866	1849.15
		58.4933	59		64.9274	23		47.2454	1		11.107	4952		11.107	5103		11.107	6646		11.107	1831.02
		58.4933	59		65.5153	114		47.6088	1		11.1275	4899		11.1275	5160		11.1275	6461		11.1275	1786.27
		58.7776	90		66.3085	1		48.1182	18		11.1481	5060		11.1481	5192		11.1481	6508		11.1481	1824.85
		58.7776	90		66.8495	13		48.5174	26		11.1686	4875		11.1686	5116		11.1686	6427		11.1686	1827.55
		60.2853	11m		67.0144	24		48.7369	277		11.1891	4938		11.1891	5048		11.1891	6399		11.1891	1817.9
		60.2853	11m		67.8816	56		48.7369	277		11.2096	4977		11.2096	5020		11.2096	6452		11.2096	1851.08
		60.4633	11m		68.579	5		49.9566	8		11.2301	4906		11.2301	5187		11.2301	6458		11.2301	1857.25
		60.4633	11m		68.579	5		50.126	4		11.2506	5052		11.2506	4876		11.2506	6516		11.2506	1795.52
		60.6498	5		68.8661	4		50.2836	21		11.2711	5006		11.2711	5044		11.2711	6361		11.2711	1831.79
		61.1265	4m		69.3548	16		50.6594	32		11.2916	4959		11.2916	5129		11.2916	6469		11.2916	1828.32
		61.1265	4m		69.6407	34		51.1717	1		11.3121	5021		11.3121	5155		11.3121	6444		11.3121	1876.16
		61.3395	13		70.9354	22		51.1717	1		11.3326	5010		11.3326	5168		11.3326	6416		11.3326	1832.95
		61.5581	124		70.9354	22		51.6441	21		11.3531	4851		11.3531	5055		11.3531	6361		11.3531	1849.92
		61.5581	124		71.6605	18		51.6441	21		11.3736	4908		11.3736	4971		11.3736	6312		11.3736	1820.99
		62.3477	8		71.9421	17		52.0338	29		11.3941	4854		11.3941	4980		11.3941	6329		11.3941	1828.32
		63.4016	1		73.7773	23		52.0338	29		11.4146	4826		11.4146	5028		11.4146	6373		11.4146	1811.73
		63.6903	17		74.7675	22		52.3934	19		11.4351	4886		11.4351	5108		11.4351	6203		11.4351	1781.25
		63.9488	9		75.4373	36		52.7271	83		11.4556	4961		11.4556	5014		11.4556	6304		11.4556	1785.11
		64.1185	5m		75.4373	36		52.7271	83		11.4761	4805		11.4761	4982		11.4761	6422		11.4761	1766.59
		64.1185	5m		75.7137	5		53.5655	139		11.4966	4917		11.4966	5044		11.4966	6297		11.4966	1789.35
		64.5453	5		76.1846	12		53.5655	139		11.5171	4941		11.5171	5025		11.5171	6232		11.5171	1801.31
		65.8711	1		76.1846	12		54.2503	2		11.5376	4861		11.5376	5037		11.5376	6203		11.5376	1799
		66.2104	1		77.7106	31		54.4144	14		11.5581	4767		11.5581	4933		11.5581	6263		11.5581	1814.81
		66.4076	1		78.2577	1		54.7878	1		11.5786	4805		11.5786	5003		11.5786	6270		11.5786	1793.98
		67.9045	7m		78.6857	12		55.2486	1		11.5991	4753		11.5991	4970		11.5991	6247		11.5991	1795.91
		67.9045	7m		79.3436	1		55.6839	13		11.6196	4801		11.6196	4964		11.6196	6239		11.6196	1771.22
		68.5282	6m		80.1595	64		56.0538	9		11.6401	4932		11.6401	4863		11.6401	6138		11.6401	1803.63
		68.5282	6m		80.6227	20		56.3562	12		11.6606	4939		11.6606	4803		11.6606	6368		11.6606	1728.4
		68.8315	1m		80.894	8		56.6936	8		11.6811	4786		11.6811	4991		11.6811	6114		11.6811	1812.11
		68.8315	1m		81.4336	22		57.2208	1		11.7016	4693		11.7016	4952		11.7016	6216		11.7016	1761.96
		69.1057	8		82.1259	92		57.6753	12		11.7221	4909		11.7221	4959		11.7221	6183		11.7221	1804.78
		69.3121	4m		82.8569	4		58.0348	36		11.7426	4734		11.7426	4909		11.7426	6049		11.7426	1760.03
		69.3121	4m		83.0887	12		58.0348	36		11.7631	4803		11.7631	4857		11.7631	6015		11.7631	1755.79
		69.8773	2		84.2767	2		58.6435	7		11.7836	4713		11.7836	4976		11.7836	6199		11.7836	1788.58
		69.9733	2		84.2767	2		58.6435	7		11.8041	4812		11.8041	4906		11.8041	6148		11.8041	1764.66
		71.3563	1m		84.4668	3		59.0644	84		11.8246	4773		11.8246	4840		11.8246	6171		11.8246	1779.32
		71.3563	1m		85.0045	13		59.0644	84		11.8451	4677		11.8451	5009		11.8451	6152		11.8451	1709.88
		71.6964	1m		85.808	84		59.4375	16		11.8656	4642		11.8656	4846		11.8656	6084		11.8656	1751.93
		71.6964	1m		87.0307	8		59.4375	16		11.8861	4680		11.8861	4866		11.8861	6095		11.8861	1745.37
		72.117	23		87.1828	17		60.1438	10		11.9066	4684		11.9066	4982		11.9066	6130		11.9066	1759.65
		72.6861	47		87.4503	11		60.5061	19		11.9271	4591		11.9271	4851		11.9271	5943		11.9271	1740.35
		73.2949	3		88.0971	1		60.5061	19		11.9476	4626		11.9476	4720		11.9476	6224		11.9476	1761.96
		73.5376	1		88.8214	12		61.3435	42		11.9681	4623		11.9681	4829		11.9681	5960		11.9681	1716.05
		74.2892	1		88.8214	12		61.8058	2		11.9886	4640		11.9886	4743		11.9886	5928		11.9886	1736.88
		74.4474	1		89.3948	3		61.8058	2		12.0091	4780		12.0091	4800		12.0091	6005		12.0091	1729.55
		74.6587	1		89.6243	8		62.0539	8		12.0296	4659		12.0296	4842		12.0296	6116		12.0296	1764.27
		74.8103	1m		90.8435	15		62.2134	2		12.0501	4635		12.0501	4828		12.0501	6055		12.0501	1707.56
		74.8103	1m		91.3784	35		62.344	5		12.0706	4658		12.0706	4755		12.0706	6112		12.0706	1706.79
		75.0747	1		91.7983	6		62.344	5		12.0911	4717		12.0911	4910		12.0911	5986		12.0911	1775.08
		75.5544	2		93.1694	14		62.842	1		12.1116	4611		12.1116	4723		12.1116	6091		12.1116	1702.55
		75.6563	2		93.554	8		63.2441	5		12.1321	4627		12.1321	4681		12.1321	5945		12.1321	1683.64
		76.6773	3m		93.7053	13		63.2441	5		12.1526	4684		12.1526	4726		12.1526	6067		12.1526	1689.04
		76.6773	3m		94.5091	6		63.5866	4		12.1731	4498		12.1731	4615		12.1731	5911		12.1731	1692.13
		77.8817	1m		95.1587	34		63.786	19		12.1936	4465		12.1936	4786		12.1936	5944		12.1936	1702.16
		77.8817	1m		95.4276	3		63.786	19		12.2141	4659		12.2141	4811		12.2141	5799		12.2141	1727.62
		78.2493	3m		95.8865	2		64.2339	1		12.2346	4597		12.2346	4689		12.2346	5864		12.2346	1636.57
		78.2493	3m		97.3824	5		64.6438	1		12.2551	4540		12.2551	4665		12.2551	5868		12.2551	1689.81
		78.5499	1		97.3824	5		65.3866	77		12.2756	4584		12.2756	4669		12.2756	5976		12.2756	1671.68
		78.6896	2m		97.5353	2		65.3866	77		12.2961	4395		12.2961	4703		12.2961	5913		12.2961	1669.75
		78.6896	2m		98.0764	5		65.9597	14		12.3166	4701		12.3166	4778		12.3166	5839		12.3166	1703.32
		79.3585	1		98.8856	3		65.9597	14		12.3371	4498		12.3371	4747		12.3371	5886		12.3371	1683.26
		79.5474	2		99.7346	10		66.4065	1		12.3576	4751		12.3576	4663		12.3576	5862		12.3576	1637.73
		79.7117	6m		100.124	8		66.7528	5		12.3781	4608		12.3781	4532		12.3781	5752		12.3781	1680.94
		79.7117	6m		100.316	2		66.7528	5		12.3986	4566		12.3986	4680		12.3986	5811		12.3986	1650.85
		80.0854	27m		100.55	14		66.8874	3		12.4191	4515		12.4191	4632		12.4191	5860		12.4191	1653.94
		80.0854	27m		101.093	13		66.8874	3		12.4396	4535		12.4396	4656		12.4396	5856		12.4396	1686.34
		80.3251	14m		101.947	9		67.2009	2		12.4601	4487		12.4601	4587		12.4601	5747		12.4601	1669.75
		80.3251	14m		101.947	9		67.4381	10		12.4806	4482		12.4806	4619		12.4806	5823		12.4806	1674.77
		80.4809	8m		102.219	6		67.4381	10		12.5011	4409		12.5011	4672		12.5011	5792		12.5011	1662.81
		80.4809	8m		102.494	4		67.7984	29		12.5216	4467		12.5216	4559		12.5216	5916		12.5216	1693.29
		81.2986	1		102.961	2		67.7984	29		12.5421	4497		12.5421	4655		12.5421	5831		12.5421	1614.58
		81.9721	2		104.021	13		68.5179	1		12.5626	4413		12.5626	4448		12.5626	5700		12.5626	1672.45
		82.4123	39m		104.73	4		68.5179	1		12.5831	4312		12.5831	4584		12.5831	5710		12.5831	1650.85
		82.4123	39m		105.007	4		68.9336	7		12.6036	4411		12.6036	4476		12.6036	5915		12.6036	1628.09
		82.9117	61m		105.677	12		68.9336	7		12.6241	4471		12.6241	4573		12.6241	5838		12.6241	1671.68
		82.9117	61m		--	--		69.1313	8		12.6446	4327		12.6446	4551		12.6446	5817		12.6446	1679.01
		83.0713	29		--	--		69.1313	8		12.6651	4412		12.6651	4537		12.6651	5714		12.6651	1626.16
		83.7548	1		--	--		69.2198	6		12.6856	4446		12.6856	4475		12.6856	5706		12.6856	1638.12
		84.2207	3		--	--		69.5121	5		12.7061	4428		12.7061	4559		12.7061	5649		12.7061	1636.96
		84.4206	1		--	--		69.9124	1		12.7266	4478		12.7266	4573		12.7266	5780		12.7266	1616.13
		84.7438	4m		--	--		70.1823	1		12.7471	4346		12.7471	4507		12.7471	5728		12.7471	1610.34
		84.7438	4m		--	--		70.8384	14		12.7676	4339		12.7676	4558		12.7676	5632		12.7676	1636.57
		84.9134	6		--	--		70.8384	14		12.7881	4382		12.7881	4509		12.7881	5722		12.7881	1613.04
		85.1799	2		--	--		71.2345	3		12.8086	4382		12.8086	4522		12.8086	5646		12.8086	1622.3
		85.3431	1		--	--		71.2345	3		12.8291	4274		12.8291	4504		12.8291	5798		12.8291	1623.07
		86.4594	3		--	--		72.0864	5		12.8496	4296		12.8496	4523		12.8496	5671		12.8496	1630.79
		86.9171	1		--	--		72.33	4		12.8701	4324		12.8701	4533		12.8701	5817		12.8701	1638.12
		88.5673	3m		--	--		72.33	4		12.8906	4221		12.8906	4424		12.8906	5660		12.8906	1638.12
		88.5673	3m		--	--		72.5754	4		12.9111	4244		12.9111	4475		12.9111	5748		12.9111	1670.91
		89.214	3m		--	--		72.5754	4		12.9316	4321		12.9316	4495		12.9316	5587		12.9316	1657.79
		89.214	3m		--	--		72.9139	3		12.9521	4323		12.9521	4541		12.9521	5641		12.9521	1640.05
		89.4995	2m		--	--		72.9139	3		12.9726	4483		12.9726	4625		12.9726	5642		12.9726	1563.27
		89.4995	2m		--	--		73.3756	1		12.9931	4333		12.9931	4461		12.9931	5671		12.9931	1647.38
		89.8572	6m		--	--		73.3756	1		13.0137	4390		13.0137	4424		13.0137	5720		13.0137	1639.27
		89.8572	6m		--	--		73.6936	10		13.0342	4387		13.0342	4561		13.0342	5566		13.0342	1596.45
		90.3711	1		--	--		73.6936	10		13.0547	4285		13.0547	4469		13.0547	5641		13.0547	1583.72
		91.3599	2m		--	--		74.0681	2		13.0752	4345		13.0752	4526		13.0752	5677		13.0752	1594.52
		91.3599	2m		--	--		74.0681	2		13.0956	4396		13.0956	4390		13.0956	5563		13.0956	1568.67
		92.0139	2		--	--		74.6573	12		13.1161	4360		13.1161	4501		13.1161	5567		13.1161	1578.7
		92.1516	2		--	--		74.6573	12		13.1366	4356		13.1366	4459		13.1366	5555		13.1366	1601.47
		92.489	28m		--	--		75.01	2		13.1571	4319		13.1571	4322		13.1571	5578		13.1571	1575.62
		92.489	28m		--	--		75.01	2		13.1776	4236		13.1776	4402		13.1776	5602		13.1776	1589.89
		92.6341	12		--	--		75.294	32		13.1982	4380		13.1982	4397		13.1982	5634		13.1982	1633.1
		92.8396	38m		--	--		75.294	32		13.2187	4303		13.2187	4382		13.2187	5488		13.2187	1604.94
		92.8396	38m		--	--		76.0245	4		13.2392	4342		13.2392	4236		13.2392	5634		13.2392	1623.46
		92.9655	27		--	--		76.2551	2		13.2597	4238		13.2597	4422		13.2597	5580		13.2597	1607.64
		93.0645	20m		--	--		76.2551	2		13.2802	4190		13.2802	4297		13.2802	5637		13.2802	1569.83
		93.0645	20m		--	--		76.7094	1		13.3007	4377		13.3007	4416		13.3007	5564		13.3007	1592.98
		93.6128	3		--	--		77.5875	16		13.3212	4264		13.3212	4549		13.3212	5567		13.3212	1624.23
		94.2417	1		--	--		77.5875	16		13.3417	4291		13.3417	4337		13.3417	5448		13.3417	1529.32
		94.6536	2m		--	--		77.9702	2		13.3622	4218		13.3622	4335		13.3622	5458		13.3622	1571.76
		94.6536	2m		--	--		77.9702	2		13.3827	4272		13.3827	4235		13.3827	5592		13.3827	1559.41
		94.801	2m		--	--		78.3541	1		13.4032	4221		13.4032	4196		13.4032	5489		13.4032	1554.78
		94.801	2m		--	--		78.3541	1		13.4237	4388		13.4237	4410		13.4237	5584		13.4237	1602.24
		94.9119	2m		--	--		78.7113	3		13.4442	4286		13.4442	4325		13.4442	5389		13.4442	1551.7
		94.9119	2m		--	--		79.0486	6		13.4647	4238		13.4647	4387		13.4647	5560		13.4647	1573.69
		95.2321	2m		--	--		79.2877	5		13.4852	4316		13.4852	4311		13.4852	5644		13.4852	1604.94
		95.2321	2m		--	--		79.2877	5		13.5057	4316		13.5057	4326		13.5057	5455		13.5057	1607.64
		95.6509	1		--	--		79.5823	8		13.5262	4264		13.5262	4354		13.5262	5396		13.5262	1572.53
		96.0128	4m		--	--		79.5823	8		13.5467	4231		13.5467	4237		13.5467	5479		13.5467	1530.48
		96.0128	4m		--	--		80.054	46		13.5672	4258		13.5672	4308		13.5672	5456		13.5672	1560.19
		96.4823	3		--	--		80.054	46		13.5877	4214		13.5877	4252		13.5877	5457		13.5877	1576.77
		97.1732	1		--	--		80.1966	9		13.6082	4218		13.6082	4376		13.6082	5369		13.6082	1605.32
		97.3062	1		--	--		80.9599	6m		13.6287	4171		13.6287	4400		13.6287	5378		13.6287	1586.03
		98.1671	2		--	--		80.9599	6m		13.6492	4217		13.6492	4320		13.6492	5682		13.6492	1619.98
		98.4914	2m		--	--		81.2678	10m		13.6697	4240		13.6697	4382		13.6697	5363		13.6697	1614.2
		98.4914	2m		--	--		81.2678	10m		13.6902	4218		13.6902	4293		13.6902	5397		13.6902	1603.78
		99.4121	4		--	--		82.0061	80m		13.7107	4203		13.7107	4282		13.7107	5453		13.7107	1607.25
		99.8075	8m		--	--		82.0061	80m		13.7312	4255		13.7312	4295		13.7312	5383		13.7312	1627.31
		99.8075	8m		--	--		82.3788	3m		13.7517	4194		13.7517	4322		13.7517	5498		13.7517	1587.19
		99.8982	8m		--	--		82.3788	3m		13.7722	4125		13.7722	4301		13.7722	5493		13.7722	1625.77
		99.8982	8m		--	--		82.9413	8m		13.7927	4149		13.7927	4463		13.7927	5354		13.7927	1672.45
		100.158	6m		--	--		82.9413	8m		13.8132	4269		13.8132	4291		13.8132	5418		13.8132	1712.96
		100.158	6m		--	--		83.4834	1		13.8337	4178		13.8337	4330		13.8337	5482		13.8337	1773.53
		100.277	6		--	--		83.5754	1m		13.8542	4164		13.8542	4228		13.8542	5387		13.8542	1714.51
		100.383	4		--	--		83.5754	1m		13.8747	4085		13.8747	4385		13.8747	5383		13.8747	1742.28
		100.576	11m		--	--		83.7637	2m		13.8952	4115		13.8952	4274		13.8952	5608		13.8952	1720.29
		100.576	11m		--	--		83.7637	2m		13.9157	4208		13.9157	4262		13.9157	5398		13.9157	1697.53
		101.505	1		--	--		84.3074	4m		13.9362	4196		13.9362	4244		13.9362	5354		13.9362	1730.71
		101.977	2		--	--		84.3074	4m		13.9567	4215		13.9567	4192		13.9567	5414		13.9567	1702.93
		102.078	2m		--	--		84.5741	7m		13.9772	4183		13.9772	4298		13.9772	5368		13.9772	1797.45
		102.078	2m		--	--		84.5741	7m		13.9977	4213		13.9977	4293		13.9977	5384		13.9977	1783.18
		102.404	1		--	--		85.1142	1		14.0182	4134		14.0182	4301		14.0182	5400		14.0182	1818.29
		102.584	2		--	--		85.653	52m		14.0387	4134		14.0387	4279		14.0387	5445		14.0387	1893.9
		--	--		--	--		85.653	52m		14.0592	4140		14.0592	4359		14.0592	5435		14.0592	1920.91
		--	--		--	--		--	--		14.0797	4156		14.0797	4280		14.0797	5407		14.0797	1978.01
		--	--		--	--		--	--		14.1002	4134		14.1002	4274		14.1002	5292		14.1002	2058.64
		--	--		--	--		--	--		14.1207	4238		14.1207	4302		14.1207	5356		14.1207	2062.89
		--	--		--	--		--	--		14.1412	4223		14.1412	4348		14.1412	5457		14.1412	2346.45
		--	--		--	--		--	--		14.1617	4137		14.1617	4309		14.1617	5389		14.1617	2662.81
		--	--		--	--		--	--		14.1822	4163		14.1822	4225		14.1822	5425		14.1822	3408.56
		--	--		--	--		--	--		14.2027	4084		14.2027	4268		14.2027	5446		14.2027	4556.33
		--	--		--	--		--	--		14.2232	4215		14.2232	4267		14.2232	5370		14.2232	6893.52
		--	--		--	--		--	--		14.2437	4190		14.2437	4317		14.2437	5433		14.2437	12013.9
		--	--		--	--		--	--		14.2642	4241		14.2642	4310		14.2642	5301		14.2642	22219.1
		--	--		--	--		--	--		14.2847	4135		14.2847	4216		14.2847	5445		14.2847	27085.6
		--	--		--	--		--	--		14.3052	4231		14.3052	4324		14.3052	5540		14.3052	20471.5
		--	--		--	--		--	--		14.3257	4215		14.3257	4233		14.3257	5436		14.3257	12744.2
		--	--		--	--		--	--		14.3462	4215		14.3462	4325		14.3462	5316		14.3462	5576
		--	--		--	--		--	--		14.3667	4147		14.3667	4233		14.3667	5352		14.3667	2837.58
		--	--		--	--		--	--		14.3872	4153		14.3872	4285		14.3872	5360		14.3872	2291.28
		--	--		--	--		--	--		14.4077	4187		14.4077	4239		14.4077	5295		14.4077	2030.09
		--	--		--	--		--	--		14.4282	4206		14.4282	4284		14.4282	5247		14.4282	1957.56
		--	--		--	--		--	--		14.4487	4109		14.4487	4371		14.4487	5445		14.4487	1872.3
		--	--		--	--		--	--		14.4692	4152		14.4692	4338		14.4692	5429		14.4692	1834.88
		--	--		--	--		--	--		14.4897	4194		14.4897	4364		14.4897	5426		14.4897	1735.34
		--	--		--	--		--	--		14.5102	4211		14.5102	4432		14.5102	5331		14.5102	1727.24
		--	--		--	--		--	--		14.5307	4194		14.5307	4406		14.5307	5392		14.5307	1722.22
		--	--		--	--		--	--		14.5512	4129		14.5512	4326		14.5512	5419		14.5512	1688.66
		--	--		--	--		--	--		14.5717	4145		14.5717	4434		14.5717	5438		14.5717	1703.32
		--	--		--	--		--	--		14.5922	4178		14.5922	4290		14.5922	5393		14.5922	1665.51
		--	--		--	--		--	--		14.6127	4198		14.6127	4303		14.6127	5510		14.6127	1657.02
		--	--		--	--		--	--		14.6332	4150		14.6332	4246		14.6332	5470		14.6332	1670.52
		--	--		--	--		--	--		14.6537	4143		14.6537	4335		14.6537	5394		14.6537	1623.46
		--	--		--	--		--	--		14.6742	4232		14.6742	4314		14.6742	5490		14.6742	1640.43
		--	--		--	--		--	--		14.6947	4219		14.6947	4294		14.6947	5566		14.6947	1616.13
		--	--		--	--		--	--		14.7152	4317		14.7152	4277		14.7152	5533		14.7152	1673.23
		--	--		--	--		--	--		14.7357	4273		14.7357	4281		14.7357	5567		14.7357	1623.07
		--	--		--	--		--	--		14.7562	4354		14.7562	4407		14.7562	5589		14.7562	1677.47
		--	--		--	--		--	--		14.7767	4556		14.7767	4268		14.7767	5465		14.7767	1617.28
		--	--		--	--		--	--		14.7972	4495		14.7972	4360		14.7972	5437		14.7972	1656.25
		--	--		--	--		--	--		14.8177	4383		14.8177	4306		14.8177	5410		14.8177	1646.99
		--	--		--	--		--	--		14.8382	4302		14.8382	4349		14.8382	5581		14.8382	1614.2
		--	--		--	--		--	--		14.8587	4267		14.8587	4319		14.8587	5443		14.8587	1638.12
		--	--		--	--		--	--		14.8792	4180		14.8792	4333		14.8792	5456		14.8792	1663.58
		--	--		--	--		--	--		14.8997	4255		14.8997	4254		14.8997	5442		14.8997	1637.73
		--	--		--	--		--	--		14.9202	4234		14.9202	4372		14.9202	5539		14.9202	1630.79
		--	--		--	--		--	--		14.9407	4323		14.9407	4277		14.9407	5433		14.9407	1598.38
		--	--		--	--		--	--		14.9612	4275		14.9612	4350		14.9612	5457		14.9612	1641.2
		--	--		--	--		--	--		14.9817	4199		14.9817	4358		14.9817	5524		14.9817	1640.05
		--	--		--	--		--	--		15.0022	4285		15.0022	4325		15.0022	5497		15.0022	1653.16
		--	--		--	--		--	--		15.0227	4246		15.0227	4263		15.0227	5505		15.0227	1689.04
		--	--		--	--		--	--		15.0432	4156		15.0432	4378		15.0432	5439		15.0432	1635.42
		--	--		--	--		--	--		15.0638	4327		15.0638	4350		15.0638	5539		15.0638	1644.68
		--	--		--	--		--	--		15.0843	4332		15.0843	4346		15.0843	5522		15.0843	1627.7
		--	--		--	--		--	--		15.1047	4176		15.1047	4330		15.1047	5400		15.1047	1619.98
		--	--		--	--		--	--		15.1252	4237		15.1252	4356		15.1252	5505		15.1252	1658.56
		--	--		--	--		--	--		15.1457	4302		15.1457	4325		15.1457	5423		15.1457	1619.21
		--	--		--	--		--	--		15.1662	4379		15.1662	4457		15.1662	5548		15.1662	1644.68
		--	--		--	--		--	--		15.1867	4329		15.1867	4397		15.1867	5424		15.1867	1674.77
		--	--		--	--		--	--		15.2073	4395		15.2073	4381		15.2073	5452		15.2073	1668.21
		--	--		--	--		--	--		15.2278	4222		15.2278	4373		15.2278	5546		15.2278	1687.11
		--	--		--	--		--	--		15.2483	4267		15.2483	4425		15.2483	5584		15.2483	1685.96
		--	--		--	--		--	--		15.2688	4252		15.2688	4522		15.2688	5514		15.2688	1777.39
		--	--		--	--		--	--		15.2893	4186		15.2893	4494		15.2893	5572		15.2893	1805.56
		--	--		--	--		--	--		15.3098	4190		15.3098	4351		15.3098	5663		15.3098	1860.73
		--	--		--	--		--	--		15.3303	4312		15.3303	4491		15.3303	5514		15.3303	1928.63
		--	--		--	--		--	--		15.3508	4400		15.3508	4475		15.3508	5539		15.3508	1927.47
		--	--		--	--		--	--		15.3713	4480		15.3713	4412		15.3713	5566		15.3713	1930.94
		--	--		--	--		--	--		15.3918	4486		15.3918	4376		15.3918	5659		15.3918	1931.71
		--	--		--	--		--	--		15.4123	4411		15.4123	4364		15.4123	5515		15.4123	1844.52
		--	--		--	--		--	--		15.4328	4350		15.4328	4529		15.4328	5458		15.4328	1788.19
		--	--		--	--		--	--		15.4533	4361		15.4533	4462		15.4533	5521		15.4533	1794.75
		--	--		--	--		--	--		15.4738	4332		15.4738	4519		15.4738	5560		15.4738	1794.75
		--	--		--	--		--	--		15.4943	4360		15.4943	4541		15.4943	5691		15.4943	1759.65
		--	--		--	--		--	--		15.5148	4346		15.5148	4571		15.5148	5606		15.5148	1756.56
		--	--		--	--		--	--		15.5353	4404		15.5353	4572		15.5353	5594		15.5353	1735.73
		--	--		--	--		--	--		15.5558	4390		15.5558	4651		15.5558	5631		15.5558	1728.01
		--	--		--	--		--	--		15.5763	4401		15.5763	4791		15.5763	5672		15.5763	1765.82
		--	--		--	--		--	--		15.5968	4441		15.5968	5082		15.5968	5677		15.5968	1743.83
		--	--		--	--		--	--		15.6173	4506		15.6173	5451		15.6173	5651		15.6173	1739.97
		--	--		--	--		--	--		15.6378	4605		15.6378	6182		15.6378	5780		15.6378	1719.52
		--	--		--	--		--	--		15.6583	4569		15.6583	7636		15.6583	5785		15.6583	1755.79
		--	--		--	--		--	--		15.6788	4658		15.6788	10606		15.6788	5842		15.6788	1749.23
		--	--		--	--		--	--		15.6993	4654		15.6993	14753		15.6993	5913		15.6993	1750
		--	--		--	--		--	--		15.7198	4633		15.7198	12248		15.7198	6132		15.7198	1706.02
		--	--		--	--		--	--		15.7403	4623		15.7403	10159		15.7403	6057		15.7403	1800.93
		--	--		--	--		--	--		15.7608	4714		15.7608	7156		15.7608	6364		15.7608	1701.77
		--	--		--	--		--	--		15.7813	4927		15.7813	5325		15.7813	6808		15.7813	1668.21
		--	--		--	--		--	--		15.8018	5101		15.8018	4754		15.8018	7406		15.8018	1694.83
		--	--		--	--		--	--		15.8223	5405		15.8223	4650		15.8223	8850		15.8223	1748.46
		--	--		--	--		--	--		15.8428	6207		15.8428	4606		15.8428	11855		15.8428	1768.13
		--	--		--	--		--	--		15.8633	8103		15.8633	4566		15.8633	17000		15.8633	1867.28
		--	--		--	--		--	--		15.8838	11722		15.8838	4692		15.8838	21968		15.8838	1867.67
		--	--		--	--		--	--		15.9043	18071		15.9043	4611		15.9043	20890		15.9043	1853.01
		--	--		--	--		--	--		15.9248	20504		15.9248	4556		15.9248	18971		15.9248	1846.06
		--	--		--	--		--	--		15.9453	14430		15.9453	4684		15.9453	15836		15.9453	1810.96
		--	--		--	--		--	--		15.9658	11597		15.9658	4537		15.9658	11513		15.9658	1792.82
		--	--		--	--		--	--		15.9863	6580		15.9863	4564		15.9863	9377		15.9863	1798.61
		--	--		--	--		--	--		16.0068	5152		16.0068	4688		16.0068	7443		16.0068	1897.38
		--	--		--	--		--	--		16.0273	4784		16.0273	4612		16.0273	6526		16.0273	1971.84
		--	--		--	--		--	--		16.0478	4839		16.0478	4649		16.0478	6579		16.0478	2014.27
		--	--		--	--		--	--		16.0683	4772		16.0683	4522		16.0683	6333		16.0683	1989.97
		--	--		--	--		--	--		16.0888	4722		16.0888	4635		16.0888	6340		16.0888	1998.46
		--	--		--	--		--	--		16.1093	4617		16.1093	4546		16.1093	6200		16.1093	1900.46
		--	--		--	--		--	--		16.1298	4611		16.1298	4537		16.1298	6218		16.1298	1834.88
		--	--		--	--		--	--		16.1503	4486		16.1503	4458		16.1503	6294		16.1503	1814.04
		--	--		--	--		--	--		16.1708	4552		16.1708	4524		16.1708	6800		16.1708	1828.32
		--	--		--	--		--	--		16.1913	4594		16.1913	4573		16.1913	7392		16.1913	1758.1
		--	--		--	--		--	--		16.2118	4485		16.2118	4579		16.2118	8794		16.2118	1781.25
		--	--		--	--		--	--		16.2323	4546		16.2323	4511		16.2323	11519		16.2323	1748.46
		--	--		--	--		--	--		16.2528	4514		16.2528	4568		16.2528	15520		16.2528	1775.08
		--	--		--	--		--	--		16.2733	4664		16.2733	4615		16.2733	16647		16.2733	1732.64
		--	--		--	--		--	--		16.2938	4666		16.2938	4747		16.2938	13837		16.2938	1743.83
		--	--		--	--		--	--		16.3143	4482		16.3143	4619		16.3143	11124		16.3143	1706.79
		--	--		--	--		--	--		16.3348	4645		16.3348	4754		16.3348	8291		16.3348	1709.88
		--	--		--	--		--	--		16.3553	4531		16.3553	4650		16.3553	6762		16.3553	1746.14
		--	--		--	--		--	--		16.3758	4659		16.3758	4568		16.3758	6288		16.3758	1739.58
		--	--		--	--		--	--		16.3963	4619		16.3963	4603		16.3963	6278		16.3963	1758.1
		--	--		--	--		--	--		16.4168	4541		16.4168	4764		16.4168	6132		16.4168	1732.64
		--	--		--	--		--	--		16.4373	4811		16.4373	4595		16.4373	6071		16.4373	1717.98
		--	--		--	--		--	--		16.4578	4578		16.4578	4555		16.4578	6101		16.4578	1717.98
		--	--		--	--		--	--		16.4783	4677		16.4783	4704		16.4783	5852		16.4783	1738.04
		--	--		--	--		--	--		16.4988	4694		16.4988	4640		16.4988	5995		16.4988	1736.5
		--	--		--	--		--	--		16.5193	4564		16.5193	4756		16.5193	5821		16.5193	1774.31
		--	--		--	--		--	--		16.5398	4613		16.5398	4815		16.5398	5877		16.5398	1765.05
		--	--		--	--		--	--		16.5603	4626		16.5603	4762		16.5603	5910		16.5603	1800.54
		--	--		--	--		--	--		16.5808	4733		16.5808	4768		16.5808	5971		16.5808	1765.82
		--	--		--	--		--	--		16.6013	4660		16.6013	4740		16.6013	5936		16.6013	1803.63
		--	--		--	--		--	--		16.6218	4671		16.6218	4559		16.6218	5858		16.6218	1740.35
		--	--		--	--		--	--		16.6423	4724		16.6423	4784		16.6423	5971		16.6423	1754.24
		--	--		--	--		--	--		16.6628	4655		16.6628	4800		16.6628	5867		16.6628	1754.63
		--	--		--	--		--	--		16.6833	4671		16.6833	4868		16.6833	6095		16.6833	1718.75
		--	--		--	--		--	--		16.7038	4699		16.7038	4819		16.7038	5967		16.7038	1751.16
		--	--		--	--		--	--		16.7243	4722		16.7243	4773		16.7243	5836		16.7243	1711.03
		--	--		--	--		--	--		16.7448	4704		16.7448	4829		16.7448	5959		16.7448	1701.77
		--	--		--	--		--	--		16.7653	4825		16.7653	4912		16.7653	6156		16.7653	1764.66
		--	--		--	--		--	--		16.7858	4833		16.7858	4822		16.7858	6049		16.7858	1765.82
		--	--		--	--		--	--		16.8063	4718		16.8063	4884		16.8063	6043		16.8063	1799
		--	--		--	--		--	--		16.8268	4893		16.8268	5116		16.8268	6028		16.8268	1750
		--	--		--	--		--	--		16.8473	4784		16.8473	4929		16.8473	6012		16.8473	1759.65
		--	--		--	--		--	--		16.8678	4877		16.8678	5020		16.8678	5970		16.8678	1724.15
		--	--		--	--		--	--		16.8883	4919		16.8883	4962		16.8883	6042		16.8883	1721.84
		--	--		--	--		--	--		16.9088	4828		16.9088	4998		16.9088	6031		16.9088	1761.96
		--	--		--	--		--	--		16.9293	4784		16.9293	5006		16.9293	6067		16.9293	1745.37
		--	--		--	--		--	--		16.9498	4952		16.9498	5095		16.9498	6132		16.9498	1795.91
		--	--		--	--		--	--		16.9703	4929		16.9703	5211		16.9703	6063		16.9703	1804.01
		--	--		--	--		--	--		16.9908	4887		16.9908	5316		16.9908	6124		16.9908	1807.48
		--	--		--	--		--	--		17.0113	5067		17.0113	5515		17.0113	6026		17.0113	1804.78
		--	--		--	--		--	--		17.0318	5107		17.0318	6130		17.0318	5968		17.0318	1820.99
		--	--		--	--		--	--		17.0523	5155		17.0523	7236		17.0523	6100		17.0523	1782.79
		--	--		--	--		--	--		17.0728	5161		17.0728	8794		17.0728	6010		17.0728	1751.93
		--	--		--	--		--	--		17.0933	5171		17.0933	12598		17.0933	6120		17.0933	1716.44
		--	--		--	--		--	--		17.1138	5248		17.1138	16158		17.1138	5866		17.1138	1845.29
		--	--		--	--		--	--		17.1344	5277		17.1344	14942		17.1344	5998		17.1344	1830.25
		--	--		--	--		--	--		17.1548	5299		17.1548	12417		17.1548	6162		17.1548	1845.29
		--	--		--	--		--	--		17.1754	5405		17.1754	9336		17.1754	6122		17.1754	1831.02
		--	--		--	--		--	--		17.1959	5449		17.1959	6868		17.1959	6180		17.1959	1851.08
		--	--		--	--		--	--		17.2163	5484		17.2163	5628		17.2163	6235		17.2163	1830.25
		--	--		--	--		--	--		17.2369	5672		17.2369	5247		17.2369	6047		17.2369	1826.39
		--	--		--	--		--	--		17.2573	5842		17.2573	5224		17.2573	6273		17.2573	1842.21
		--	--		--	--		--	--		17.2779	6151		17.2779	5319		17.2779	6239		17.2779	1807.87
		--	--		--	--		--	--		17.2983	6794		17.2983	5270		17.2983	6222		17.2983	1849.92
		--	--		--	--		--	--		17.3189	7507		17.3189	5274		17.3189	6061		17.3189	1833.72
		--	--		--	--		--	--		17.3394	8894		17.3394	5136		17.3394	6261		17.3394	1834.1
		--	--		--	--		--	--		17.3599	12461		17.3599	5144		17.3599	6199		17.3599	1870.37
		--	--		--	--		--	--		17.3804	18765		17.3804	5241		17.3804	6458		17.3804	1846.45
		--	--		--	--		--	--		17.4009	19693		17.4009	5218		17.4009	6252		17.4009	1869.98
		--	--		--	--		--	--		17.4214	15407		17.4214	5288		17.4214	6444		17.4214	1862.65
		--	--		--	--		--	--		17.4419	12689		17.4419	5229		17.4419	6564		17.4419	1850.31
		--	--		--	--		--	--		17.4624	8739		17.4624	5082		17.4624	6300		17.4624	1819.44
		--	--		--	--		--	--		17.4829	6840		17.4829	4999		17.4829	6409		17.4829	1922.07
		--	--		--	--		--	--		17.5034	6362		17.5034	5242		17.5034	6590		17.5034	1884.65
		--	--		--	--		--	--		17.5239	6168		17.5239	5134		17.5239	6654		17.5239	1942.52
		--	--		--	--		--	--		17.5444	5949		17.5444	5210		17.5444	6756		17.5444	1897.38
		--	--		--	--		--	--		17.5649	5878		17.5649	5232		17.5649	6701		17.5649	1896.99
		--	--		--	--		--	--		17.5854	5569		17.5854	5106		17.5854	6574		17.5854	1877.31
		--	--		--	--		--	--		17.6059	5569		17.6059	5113		17.6059	6462		17.6059	1908.95
		--	--		--	--		--	--		17.6264	5320		17.6264	5233		17.6264	6567		17.6264	1929.01
		--	--		--	--		--	--		17.6469	5398		17.6469	5248		17.6469	6641		17.6469	1907.02
		--	--		--	--		--	--		17.6674	5496		17.6674	5343		17.6674	6473		17.6674	1914.74
		--	--		--	--		--	--		17.6879	5242		17.6879	5213		17.6879	6588		17.6879	1934.8
		--	--		--	--		--	--		17.7084	5329		17.7084	5372		17.7084	6605		17.7084	1918.6
		--	--		--	--		--	--		17.7289	5331		17.7289	5230		17.7289	6488		17.7289	1910.11
		--	--		--	--		--	--		17.7494	5316		17.7494	5363		17.7494	6644		17.7494	1959.1
		--	--		--	--		--	--		17.7699	5266		17.7699	5335		17.7699	6845		17.7699	1945.99
		--	--		--	--		--	--		17.7904	5310		17.7904	5236		17.7904	6647		17.7904	1959.88
		--	--		--	--		--	--		17.8109	5167		17.8109	5185		17.8109	6638		17.8109	1902.01
		--	--		--	--		--	--		17.8314	5352		17.8314	5232		17.8314	6631		17.8314	1954.48
		--	--		--	--		--	--		17.8519	5286		17.8519	5317		17.8519	6742		17.8519	1921.3
		--	--		--	--		--	--		17.8724	5264		17.8724	5282		17.8724	6698		17.8724	1959.1
		--	--		--	--		--	--		17.8929	5337		17.8929	5361		17.8929	6722		17.8929	2005.4
		--	--		--	--		--	--		17.9134	5371		17.9134	5278		17.9134	6783		17.9134	1993.44
		--	--		--	--		--	--		17.9339	5421		17.9339	5334		17.9339	7005		17.9339	1989.58
		--	--		--	--		--	--		17.9544	5371		17.9544	5247		17.9544	6909		17.9544	2028.94
		--	--		--	--		--	--		17.9749	5362		17.9749	5308		17.9749	7225		17.9749	2086.81
		--	--		--	--		--	--		17.9954	5349		17.9954	5259		17.9954	7335		17.9954	2109.57
		--	--		--	--		--	--		18.0159	5463		18.0159	5540		18.0159	8016		18.0159	2106.1
		--	--		--	--		--	--		18.0364	5351		18.0364	5243		18.0364	8786		18.0364	2168.6
		--	--		--	--		--	--		18.0569	5502		18.0569	5240		18.0569	10579		18.0569	2123.07
		--	--		--	--		--	--		18.0774	5406		18.0774	5409		18.0774	14249		18.0774	2123.84
		--	--		--	--		--	--		18.0979	5506		18.0979	5270		18.0979	20554		18.0979	2151.23
		--	--		--	--		--	--		18.1184	5409		18.1184	5313		18.1184	25194		18.1184	2082.56
		--	--		--	--		--	--		18.1389	5318		18.1389	5310		18.1389	20584		18.1389	2128.09
		--	--		--	--		--	--		18.1594	5324		18.1594	5523		18.1594	16780		18.1594	2095.29
		--	--		--	--		--	--		18.1799	5435		18.1799	5362		18.1799	12754		18.1799	2076.39
		--	--		--	--		--	--		18.2004	5427		18.2004	5395		18.2004	8863		18.2004	2074.07
		--	--		--	--		--	--		18.2209	5326		18.2209	5545		18.2209	7674		18.2209	2075.23
		--	--		--	--		--	--		18.2414	5485		18.2414	5447		18.2414	7427		18.2414	2036.27
		--	--		--	--		--	--		18.2619	5406		18.2619	5607		18.2619	7309		18.2619	2010.42
		--	--		--	--		--	--		18.2824	5516		18.2824	5367		18.2824	7097		18.2824	2008.49
		--	--		--	--		--	--		18.3029	5384		18.3029	5500		18.3029	7151		18.3029	2043.6
		--	--		--	--		--	--		18.3234	5261		18.3234	5396		18.3234	7147		18.3234	2094.52
		--	--		--	--		--	--		18.3439	5549		18.3439	5457		18.3439	6910		18.3439	2050.93
		--	--		--	--		--	--		18.3644	5346		18.3644	5628		18.3644	6914		18.3644	2038.97
		--	--		--	--		--	--		18.3849	5478		18.3849	5501		18.3849	6876		18.3849	2026.23
		--	--		--	--		--	--		18.4054	5508		18.4054	5595		18.4054	6934		18.4054	2076
		--	--		--	--		--	--		18.4259	5425		18.4259	5528		18.4259	6874		18.4259	2035.49
		--	--		--	--		--	--		18.4464	5414		18.4464	5574		18.4464	6882		18.4464	2064.04
		--	--		--	--		--	--		18.4669	5371		18.4669	5559		18.4669	6944		18.4669	1999.23
		--	--		--	--		--	--		18.4874	5605		18.4874	5640		18.4874	7022		18.4874	2068.29
		--	--		--	--		--	--		18.5079	5642		18.5079	5511		18.5079	6851		18.5079	2064.43
		--	--		--	--		--	--		18.5284	5620		18.5284	5443		18.5284	7117		18.5284	2071.37
		--	--		--	--		--	--		18.5489	5381		18.5489	5524		18.5489	6991		18.5489	2071.76
		--	--		--	--		--	--		18.5694	5598		18.5694	5750		18.5694	6945		18.5694	2086.42
		--	--		--	--		--	--		18.5899	5476		18.5899	5688		18.5899	6835		18.5899	2057.1
		--	--		--	--		--	--		18.6104	5522		18.6104	5676		18.6104	6909		18.6104	2038.19
		--	--		--	--		--	--		18.6309	5549		18.6309	5596		18.6309	7113		18.6309	2111.88
		--	--		--	--		--	--		18.6514	5502		18.6514	5617		18.6514	6989		18.6514	2091.44
		--	--		--	--		--	--		18.6719	5612		18.6719	5647		18.6719	6779		18.6719	2084.1
		--	--		--	--		--	--		18.6924	5427		18.6924	5774		18.6924	6973		18.6924	2112.27
		--	--		--	--		--	--		18.7129	5654		18.7129	5731		18.7129	6896		18.7129	2072.92
		--	--		--	--		--	--		18.7334	5509		18.7334	5752		18.7334	6916		18.7334	2069.44
		--	--		--	--		--	--		18.7539	5572		18.7539	5735		18.7539	6988		18.7539	2084.49
		--	--		--	--		--	--		18.7744	5561		18.7744	5724		18.7744	7053		18.7744	2080.25
		--	--		--	--		--	--		18.7949	5588		18.7949	5906		18.7949	6855		18.7949	2074.85
		--	--		--	--		--	--		18.8154	5636		18.8154	5738		18.8154	7025		18.8154	2069.83
		--	--		--	--		--	--		18.8359	5658		18.8359	5773		18.8359	7054		18.8359	2136.96
		--	--		--	--		--	--		18.8564	5697		18.8564	5738		18.8564	7051		18.8564	2117.28
		--	--		--	--		--	--		18.8769	5682		18.8769	5827		18.8769	7026		18.8769	2100.31
		--	--		--	--		--	--		18.8974	5501		18.8974	5799		18.8974	7229		18.8974	2132.72
		--	--		--	--		--	--		18.9179	5566		18.9179	5810		18.9179	7207		18.9179	2141.59
		--	--		--	--		--	--		18.9384	5663		18.9384	5896		18.9384	7071		18.9384	2076.39
		--	--		--	--		--	--		18.9589	5710		18.9589	5755		18.9589	7171		18.9589	2164.35
		--	--		--	--		--	--		18.9794	5603		18.9794	5860		18.9794	7054		18.9794	2090.28
		--	--		--	--		--	--		18.9999	5657		18.9999	5961		18.9999	7174		18.9999	2143.13
		--	--		--	--		--	--		19.0204	5728		19.0204	5954		19.0204	7153		19.0204	2158.18
		--	--		--	--		--	--		19.0409	5694		19.0409	5697		19.0409	7171		19.0409	2105.71
		--	--		--	--		--	--		19.0614	5637		19.0614	5934		19.0614	7154		19.0614	2181.33
		--	--		--	--		--	--		19.0819	5649		19.0819	5981		19.0819	7191		19.0819	2170.14
		--	--		--	--		--	--		19.1024	5723		19.1024	5943		19.1024	7187		19.1024	2214.51
		--	--		--	--		--	--		19.1229	5666		19.1229	6030		19.1229	7263		19.1229	2162.81
		--	--		--	--		--	--		19.1434	5793		19.1434	5921		19.1434	7203		19.1434	2176.7
		--	--		--	--		--	--		19.1639	5687		19.1639	6104		19.1639	7296		19.1639	2177.08
		--	--		--	--		--	--		19.1844	5780		19.1844	5869		19.1844	7140		19.1844	2154.71
		--	--		--	--		--	--		19.205	5689		19.205	6010		19.205	7311		19.205	2194.44
		--	--		--	--		--	--		19.2254	5828		19.2254	5837		19.2254	7363		19.2254	2185.96
		--	--		--	--		--	--		19.246	5820		19.246	5929		19.246	7379		19.246	2131.94
		--	--		--	--		--	--		19.2664	5781		19.2664	6022		19.2664	7223		19.2664	2198.3
		--	--		--	--		--	--		19.287	5777		19.287	5989		19.287	7137		19.287	2190.59
		--	--		--	--		--	--		19.3074	5736		19.3074	6011		19.3074	7290		19.3074	2192.9
		--	--		--	--		--	--		19.328	5978		19.328	6103		19.328	7342		19.328	2167.44
		--	--		--	--		--	--		19.3484	5967		19.3484	5962		19.3484	7357		19.3484	2226.08
		--	--		--	--		--	--		19.369	5885		19.369	5974		19.369	7339		19.369	2178.24
		--	--		--	--		--	--		19.3895	5833		19.3895	6077		19.3895	7289		19.3895	2120.76
		--	--		--	--		--	--		19.41	5940		19.41	6058		19.41	7381		19.41	2204.86
		--	--		--	--		--	--		19.4305	5931		19.4305	6099		19.4305	7390		19.4305	2174.77
		--	--		--	--		--	--		19.451	5956		19.451	6033		19.451	7251		19.451	2227.24
		--	--		--	--		--	--		19.4715	6001		19.4715	5973		19.4715	7334		19.4715	2199.46
		--	--		--	--		--	--		19.492	5853		19.492	6128		19.492	7324		19.492	2230.32
		--	--		--	--		--	--		19.5125	5883		19.5125	6033		19.5125	7377		19.5125	2182.87
		--	--		--	--		--	--		19.533	5956		19.533	6122		19.533	7456		19.533	2172.45
		--	--		--	--		--	--		19.5535	5927		19.5535	6089		19.5535	7283		19.5535	2228.4
		--	--		--	--		--	--		19.574	5930		19.574	6022		19.574	7466		19.574	2229.55
		--	--		--	--		--	--		19.5945	5939		19.5945	6031		19.5945	7487		19.5945	2178.63
		--	--		--	--		--	--		19.615	5955		19.615	6136		19.615	7381		19.615	2200.23
		--	--		--	--		--	--		19.6355	5799		19.6355	6249		19.6355	7346		19.6355	2247.3
		--	--		--	--		--	--		19.656	6007		19.656	6102		19.656	7495		19.656	2252.7
		--	--		--	--		--	--		19.6765	5869		19.6765	6228		19.6765	7528		19.6765	2238.81
		--	--		--	--		--	--		19.697	5957		19.697	6122		19.697	7523		19.697	2212.58
		--	--		--	--		--	--		19.7175	5900		19.7175	6096		19.7175	7458		19.7175	2239.97
		--	--		--	--		--	--		19.738	5871		19.738	6105		19.738	7492		19.738	2280.86
		--	--		--	--		--	--		19.7585	5853		19.7585	6062		19.7585	7523		19.7585	2267.36
		--	--		--	--		--	--		19.779	6022		19.779	6071		19.779	7445		19.779	2229.17
		--	--		--	--		--	--		19.7995	5868		19.7995	6095		19.7995	7443		19.7995	2265.82
		--	--		--	--		--	--		19.82	5900		19.82	6090		19.82	7551		19.82	2232.64
		--	--		--	--		--	--		19.8405	5966		19.8405	6275		19.8405	7359		19.8405	2299
		--	--		--	--		--	--		19.861	5874		19.861	6324		19.861	7459		19.861	2255.02
		--	--		--	--		--	--		19.8815	5976		19.8815	6298		19.8815	7530		19.8815	2193.67
		--	--		--	--		--	--		19.902	5892		19.902	6191		19.902	7645		19.902	2232.64
		--	--		--	--		--	--		19.9225	5919		19.9225	6180		19.9225	7282		19.9225	2310.96
		--	--		--	--		--	--		19.943	6058		19.943	6256		19.943	7432		19.943	2257.33
		--	--		--	--		--	--		19.9635	6001		19.9635	6312		19.9635	7397		19.9635	2296.68
		--	--		--	--		--	--		19.984	5827		19.984	6267		19.984	7645		19.984	2292.05
		--	--		--	--		--	--		20.0045	6108		20.0045	6090		20.0045	7567		20.0045	2283.56
		--	--		--	--		--	--		20.025	6159		20.025	6117		20.025	7479		20.025	2250.39
		--	--		--	--		--	--		20.0455	5916		20.0455	6218		20.0455	7581		20.0455	2202.93
		--	--		--	--		--	--		20.066	6014		20.066	6159		20.066	7446		20.066	2275.85
		--	--		--	--		--	--		20.0865	5953		20.0865	6226		20.0865	7641		20.0865	2298.23
		--	--		--	--		--	--		20.107	6077		20.107	6222		20.107	7570		20.107	2276.23
		--	--		--	--		--	--		20.1275	5918		20.1275	6188		20.1275	7689		20.1275	2234.18
		--	--		--	--		--	--		20.148	6041		20.148	6188		20.148	7655		20.148	2250.77
		--	--		--	--		--	--		20.1685	6185		20.1685	6287		20.1685	7410		20.1685	2281.64
		--	--		--	--		--	--		20.189	5805		20.189	6325		20.189	7617		20.189	2285.88
		--	--		--	--		--	--		20.2095	5947		20.2095	6177		20.2095	7554		20.2095	2297.45
		--	--		--	--		--	--		20.23	5973		20.23	6274		20.23	7581		20.23	2264.66
		--	--		--	--		--	--		20.2505	6130		20.2505	6222		20.2505	7579		20.2505	2272.76
		--	--		--	--		--	--		20.271	6008		20.271	6378		20.271	7603		20.271	2319.06
		--	--		--	--		--	--		20.2915	5958		20.2915	6311		20.2915	7788		20.2915	2267.36
		--	--		--	--		--	--		20.312	5999		20.312	6014		20.312	7493		20.312	2322.53
		--	--		--	--		--	--		20.3325	5977		20.3325	6375		20.3325	7524		20.3325	2303.63
		--	--		--	--		--	--		20.353	5955		20.353	6278		20.353	7506		20.353	2344.14
		--	--		--	--		--	--		20.3735	5950		20.3735	6179		20.3735	7407		20.3735	2314.04
		--	--		--	--		--	--		20.394	6008		20.394	6269		20.394	7574		20.394	2300.93
		--	--		--	--		--	--		20.4145	6080		20.4145	6176		20.4145	7578		20.4145	2336.81
		--	--		--	--		--	--		20.435	5997		20.435	6155		20.435	7624		20.435	2208.33
		--	--		--	--		--	--		20.4555	5991		20.4555	6214		20.4555	7710		20.4555	2304.78
		--	--		--	--		--	--		20.476	6073		20.476	6226		20.476	7415		20.476	2238.43
		--	--		--	--		--	--		20.4965	6058		20.4965	6363		20.4965	7650		20.4965	2303.63
		--	--		--	--		--	--		20.517	5785		20.517	6242		20.517	7547		20.517	2292.82
		--	--		--	--		--	--		20.5375	5960		20.5375	6118		20.5375	7388		20.5375	2301.31
		--	--		--	--		--	--		20.558	5959		20.558	6149		20.558	7573		20.558	2265.05
		--	--		--	--		--	--		20.5785	6010		20.5785	6205		20.5785	7522		20.5785	2288.97
		--	--		--	--		--	--		20.599	6079		20.599	6176		20.599	7590		20.599	2294.75
		--	--		--	--		--	--		20.6195	5947		20.6195	6014		20.6195	7315		20.6195	2260.42
		--	--		--	--		--	--		20.64	5892		20.64	6223		20.64	7482		20.64	2310.19
		--	--		--	--		--	--		20.6605	5940		20.6605	6226		20.6605	7426		20.6605	2248.84
		--	--		--	--		--	--		20.681	5929		20.681	6080		20.681	7463		20.681	2205.25
		--	--		--	--		--	--		20.7015	5961		20.7015	6213		20.7015	7606		20.7015	2265.43
		--	--		--	--		--	--		20.722	5992		20.722	6041		20.722	7427		20.722	2260.8
		--	--		--	--		--	--		20.7425	5868		20.7425	6265		20.7425	7485		20.7425	2242.67
		--	--		--	--		--	--		20.763	5928		20.763	6251		20.763	7362		20.763	2258.1
		--	--		--	--		--	--		20.7835	5913		20.7835	5960		20.7835	7401		20.7835	2269.68
		--	--		--	--		--	--		20.804	5906		20.804	6071		20.804	7458		20.804	2265.05
		--	--		--	--		--	--		20.8245	5882		20.8245	6150		20.8245	7475		20.8245	2342.98
		--	--		--	--		--	--		20.845	5902		20.845	6228		20.845	7386		20.845	2351.47
		--	--		--	--		--	--		20.8655	5841		20.8655	6125		20.8655	7545		20.8655	2301.31
		--	--		--	--		--	--		20.886	5985		20.886	6063		20.886	7329		20.886	2375.77
		--	--		--	--		--	--		20.9065	5884		20.9065	6447		20.9065	7284		20.9065	2333.72
		--	--		--	--		--	--		20.927	5849		20.927	6093		20.927	7251		20.927	2366.13
		--	--		--	--		--	--		20.9475	5946		20.9475	6025		20.9475	7441		20.9475	2357.25
		--	--		--	--		--	--		20.968	5927		20.968	5954		20.968	7153		20.968	2436.73
		--	--		--	--		--	--		20.9885	5814		20.9885	6004		20.9885	7548		20.9885	2434.8
		--	--		--	--		--	--		21.009	5840		21.009	6003		21.009	7284		21.009	2417.82
		--	--		--	--		--	--		21.0295	5805		21.0295	6116		21.0295	7433		21.0295	2360.34
		--	--		--	--		--	--		21.05	5810		21.05	6100		21.05	7263		21.05	2368.44
		--	--		--	--		--	--		21.0705	5698		21.0705	6039		21.0705	7315		21.0705	2354.17
		--	--		--	--		--	--		21.091	5830		21.091	5979		21.091	7322		21.091	2276.23
		--	--		--	--		--	--		21.1115	5788		21.1115	6196		21.1115	7260		21.1115	2264.27
		--	--		--	--		--	--		21.132	5786		21.132	5904		21.132	7309		21.132	2277.39
		--	--		--	--		--	--		21.1525	5786		21.1525	6015		21.1525	7192		21.1525	2260.42
		--	--		--	--		--	--		21.173	5844		21.173	6095		21.173	7179		21.173	2253.09
		--	--		--	--		--	--		21.1935	5696		21.1935	5992		21.1935	7130		21.1935	2223.77
		--	--		--	--		--	--		21.214	5720		21.214	5856		21.214	7096		21.214	2265.43
		--	--		--	--		--	--		21.2345	5710		21.2345	5959		21.2345	7186		21.2345	2177.85
		--	--		--	--		--	--		21.255	5684		21.255	6020		21.255	7229		21.255	2246.53
		--	--		--	--		--	--		21.2755	5813		21.2755	6066		21.2755	7248		21.2755	2195.6
		--	--		--	--		--	--		21.2961	5797		21.2961	6011		21.2961	7302		21.2961	2158.56
		--	--		--	--		--	--		21.3165	5790		21.3165	6103		21.3165	7235		21.3165	2177.85
		--	--		--	--		--	--		21.3371	5808		21.3371	6161		21.3371	7211		21.3371	2211.42
		--	--		--	--		--	--		21.3575	5639		21.3575	6035		21.3575	7130		21.3575	2135.8
		--	--		--	--		--	--		21.3781	5781		21.3781	6270		21.3781	7085		21.3781	2196.37
		--	--		--	--		--	--		21.3986	5668		21.3986	6585		21.3986	7103		21.3986	2135.42
		--	--		--	--		--	--		21.419	5578		21.419	6670		21.419	7174		21.419	2138.5
		--	--		--	--		--	--		21.4396	5737		21.4396	6278		21.4396	7015		21.4396	2091.44
		--	--		--	--		--	--		21.4601	5878		21.4601	6194		21.4601	7109		21.4601	2089.89
		--	--		--	--		--	--		21.4806	5856		21.4806	6073		21.4806	7055		21.4806	2124.23
		--	--		--	--		--	--		21.5011	5832		21.5011	6086		21.5011	7054		21.5011	2130.02
		--	--		--	--		--	--		21.5216	5793		21.5216	5886		21.5216	6969		21.5216	2144.29
		--	--		--	--		--	--		21.5421	5811		21.5421	5861		21.5421	6922		21.5421	2152.01
		--	--		--	--		--	--		21.5626	5786		21.5626	5921		21.5626	6969		21.5626	2148.53
		--	--		--	--		--	--		21.5831	5832		21.5831	5832		21.5831	7022		21.5831	2137.73
		--	--		--	--		--	--		21.6036	5751		21.6036	5710		21.6036	6962		21.6036	2143.52
		--	--		--	--		--	--		21.6241	5822		21.6241	5737		21.6241	6959		21.6241	2103.78
		--	--		--	--		--	--		21.6446	5891		21.6446	5761		21.6446	6992		21.6446	2055.56
		--	--		--	--		--	--		21.6651	5796		21.6651	5763		21.6651	6949		21.6651	2118.44
		--	--		--	--		--	--		21.6856	5838		21.6856	5858		21.6856	6923		21.6856	2074.46
		--	--		--	--		--	--		21.7061	5884		21.7061	5730		21.7061	6984		21.7061	2129.63
		--	--		--	--		--	--		21.7266	5932		21.7266	5710		21.7266	6779		21.7266	2064.43
		--	--		--	--		--	--		21.7471	6040		21.7471	5661		21.7471	6884		21.7471	2078.32
		--	--		--	--		--	--		21.7676	5975		21.7676	5553		21.7676	6733		21.7676	2054.01
		--	--		--	--		--	--		21.7881	5849		21.7881	5690		21.7881	6678		21.7881	1979.55
		--	--		--	--		--	--		21.8086	5825		21.8086	5531		21.8086	6773		21.8086	2078.7
		--	--		--	--		--	--		21.8291	5763		21.8291	5702		21.8291	6980		21.8291	2069.83
		--	--		--	--		--	--		21.8496	5717		21.8496	5636		21.8496	6866		21.8496	2081.02
		--	--		--	--		--	--		21.8701	5779		21.8701	5584		21.8701	6680		21.8701	2073.69
		--	--		--	--		--	--		21.8906	5692		21.8906	5649		21.8906	6684		21.8906	2048.61
		--	--		--	--		--	--		21.9111	5574		21.9111	5484		21.9111	6726		21.9111	2065.2
		--	--		--	--		--	--		21.9316	5570		21.9316	5521		21.9316	6638		21.9316	2020.45
		--	--		--	--		--	--		21.9521	5433		21.9521	5546		21.9521	6876		21.9521	2007.33
		--	--		--	--		--	--		21.9726	5568		21.9726	5648		21.9726	6632		21.9726	2023.15
		--	--		--	--		--	--		21.9931	5353		21.9931	5587		21.9931	6442		21.9931	1974.54
		--	--		--	--		--	--		22.0136	5423		22.0136	5313		22.0136	6633		22.0136	2021.99
		--	--		--	--		--	--		22.0341	5359		22.0341	5455		22.0341	6598		22.0341	1960.26
		--	--		--	--		--	--		22.0546	5370		22.0546	5350		22.0546	6435		22.0546	2022.38
		--	--		--	--		--	--		22.0751	5299		22.0751	5453		22.0751	6600		22.0751	1997.69
		--	--		--	--		--	--		22.0956	5327		22.0956	5425		22.0956	6420		22.0956	1937.11
		--	--		--	--		--	--		22.1161	5169		22.1161	5366		22.1161	6664		22.1161	1955.63
		--	--		--	--		--	--		22.1366	5262		22.1366	5440		22.1366	6474		22.1366	1988.81
		--	--		--	--		--	--		22.1571	5165		22.1571	5381		22.1571	6613		22.1571	1952.93
		--	--		--	--		--	--		22.1776	5133		22.1776	5440		22.1776	6515		22.1776	1954.09
		--	--		--	--		--	--		22.1981	5169		22.1981	5253		22.1981	6496		22.1981	1976.08
		--	--		--	--		--	--		22.2186	5125		22.2186	5315		22.2186	6474		22.2186	1923.23
		--	--		--	--		--	--		22.2391	5209		22.2391	5345		22.2391	6503		22.2391	1963.35
		--	--		--	--		--	--		22.2596	5271		22.2596	5463		22.2596	6326		22.2596	1962.58
		--	--		--	--		--	--		22.2801	5247		22.2801	5225		22.2801	6443		22.2801	1959.1
		--	--		--	--		--	--		22.3006	4953		22.3006	5276		22.3006	6224		22.3006	1915.51
		--	--		--	--		--	--		22.3211	5150		22.3211	5253		22.3211	6397		22.3211	1908.56
		--	--		--	--		--	--		22.3416	5025		22.3416	5252		22.3416	6232		22.3416	1909.34
		--	--		--	--		--	--		22.3621	5043		22.3621	5193		22.3621	6434		22.3621	1956.4
		--	--		--	--		--	--		22.3826	4931		22.3826	5159		22.3826	6139		22.3826	1914.35
		--	--		--	--		--	--		22.4031	4946		22.4031	5202		22.4031	6367		22.4031	1871.14
		--	--		--	--		--	--		22.4236	5070		22.4236	5207		22.4236	6174		22.4236	1904.71
		--	--		--	--		--	--		22.4441	4921		22.4441	5145		22.4441	6285		22.4441	1848.77
		--	--		--	--		--	--		22.4646	4941		22.4646	5093		22.4646	6312		22.4646	1867.67
		--	--		--	--		--	--		22.4851	4886		22.4851	5159		22.4851	6315		22.4851	1863.81
		--	--		--	--		--	--		22.5056	4840		22.5056	5113		22.5056	6239		22.5056	1825.23
		--	--		--	--		--	--		22.5261	4964		22.5261	4955		22.5261	6283		22.5261	1841.05
		--	--		--	--		--	--		22.5466	4885		22.5466	4973		22.5466	6187		22.5466	1910.11
		--	--		--	--		--	--		22.5671	4880		22.5671	5077		22.5671	6344		22.5671	1820.99
		--	--		--	--		--	--		22.5876	4829		22.5876	5004		22.5876	6231		22.5876	1812.5
		--	--		--	--		--	--		22.6081	4947		22.6081	5081		22.6081	6230		22.6081	1826.77
		--	--		--	--		--	--		22.6286	4893		22.6286	4877		22.6286	6193		22.6286	1814.04
		--	--		--	--		--	--		22.6491	4886		22.6491	5050		22.6491	6280		22.6491	1819.44
		--	--		--	--		--	--		22.6696	4854		22.6696	4920		22.6696	6384		22.6696	1845.68
		--	--		--	--		--	--		22.6901	4831		22.6901	4960		22.6901	6410		22.6901	1833.33
		--	--		--	--		--	--		22.7106	4802		22.7106	4987		22.7106	6448		22.7106	1753.47
		--	--		--	--		--	--		22.7311	4864		22.7311	4848		22.7311	7053		22.7311	1790.51
		--	--		--	--		--	--		22.7516	4688		22.7516	4896		22.7516	7782		22.7516	1798.23
		--	--		--	--		--	--		22.7721	4808		22.7721	4981		22.7721	9639		22.7721	1844.14
		--	--		--	--		--	--		22.7926	4795		22.7926	4924		22.7926	12608		22.7926	1784.34
		--	--		--	--		--	--		22.8131	4903		22.8131	4860		22.8131	12836		22.8131	1777.39
		--	--		--	--		--	--		22.8336	4750		22.8336	4867		22.8336	10326		22.8336	1792.82
		--	--		--	--		--	--		22.8541	4745		22.8541	4856		22.8541	10133		22.8541	1775.08
		--	--		--	--		--	--		22.8746	4817		22.8746	4664		22.8746	8852		22.8746	1816.74
		--	--		--	--		--	--		22.8951	4900		22.8951	4696		22.8951	7263		22.8951	1718.75
		--	--		--	--		--	--		22.9156	4782		22.9156	4746		22.9156	6419		22.9156	1723.38
		--	--		--	--		--	--		22.9361	4768		22.9361	4798		22.9361	6118		22.9361	1729.55
		--	--		--	--		--	--		22.9566	4600		22.9566	4700		22.9566	6036		22.9566	1683.64
		--	--		--	--		--	--		22.9771	4662		22.9771	4818		22.9771	5963		22.9771	1714.12
		--	--		--	--		--	--		22.9976	4637		22.9976	4793		22.9976	5969		22.9976	1735.73
		--	--		--	--		--	--		23.0181	4607		23.0181	4893		23.0181	5766		23.0181	1697.15
		--	--		--	--		--	--		23.0386	4658		23.0386	4875		23.0386	5950		23.0386	1642.75
		--	--		--	--		--	--		23.0591	4575		23.0591	4747		23.0591	5781		23.0591	1727.24
		--	--		--	--		--	--		23.0796	4534		23.0796	4725		23.0796	5619		23.0796	1713.35
		--	--		--	--		--	--		23.1001	4588		23.1001	4647		23.1001	5579		23.1001	1716.82
		--	--		--	--		--	--		23.1206	4547		23.1206	4749		23.1206	5649		23.1206	1704.48
		--	--		--	--		--	--		23.1411	4467		23.1411	4646		23.1411	5567		23.1411	1670.52
		--	--		--	--		--	--		23.1616	4597		23.1616	4802		23.1616	5512		23.1616	1660.49
		--	--		--	--		--	--		23.1821	4497		23.1821	4972		23.1821	5638		23.1821	1725.69
		--	--		--	--		--	--		23.2026	4443		23.2026	5195		23.2026	5496		23.2026	1667.82
		--	--		--	--		--	--		23.2231	4360		23.2231	6012		23.2231	5663		23.2231	1650.08
		--	--		--	--		--	--		23.2436	4531		23.2436	7678		23.2436	5489		23.2436	1609.18
		--	--		--	--		--	--		23.2641	4487		23.2641	8741		23.2641	5545		23.2641	1675.54
		--	--		--	--		--	--		23.2846	4471		23.2846	7978		23.2846	5444		23.2846	1652.78
		--	--		--	--		--	--		23.3051	4506		23.3051	7336		23.3051	5440		23.3051	1647.76
		--	--		--	--		--	--		23.3256	4506		23.3256	6633		23.3256	5374		23.3256	1642.36
		--	--		--	--		--	--		23.3462	4531		23.3462	5781		23.3462	5534		23.3462	1657.79
		--	--		--	--		--	--		23.3666	4297		23.3666	5135		23.3666	5324		23.3666	1588.35
		--	--		--	--		--	--		23.3871	4450		23.3871	4681		23.3871	5353		23.3871	1645.83
		--	--		--	--		--	--		23.4077	4572		23.4077	4506		23.4077	5334		23.4077	1651.62
		--	--		--	--		--	--		23.4281	4543		23.4281	4369		23.4281	5331		23.4281	1579.48
		--	--		--	--		--	--		23.4487	4492		23.4487	4392		23.4487	5289		23.4487	1605.32
		--	--		--	--		--	--		23.4691	4548		23.4691	4268		23.4691	5164		23.4691	1591.05
		--	--		--	--		--	--		23.4897	4637		23.4897	4376		23.4897	5218		23.4897	1587.96
		--	--		--	--		--	--		23.5101	4657		23.5101	4453		23.5101	5135		23.5101	1572.53
		--	--		--	--		--	--		23.5307	4841		23.5307	4342		23.5307	5111		23.5307	1614.97
		--	--		--	--		--	--		23.5512	5188		23.5512	4271		23.5512	5135		23.5512	1606.87
		--	--		--	--		--	--		23.5717	5898		23.5717	4284		23.5717	5111		23.5717	1558.64
		--	--		--	--		--	--		23.5922	7288		23.5922	4258		23.5922	5268		23.5922	1617.28
		--	--		--	--		--	--		23.6127	9978		23.6127	4234		23.6127	5085		23.6127	1542.44
		--	--		--	--		--	--		23.6332	9137		23.6332	4204		23.6332	5141		23.6332	1591.05
		--	--		--	--		--	--		23.6537	7069		23.6537	4191		23.6537	5059		23.6537	1574.85
		--	--		--	--		--	--		23.6742	7364		23.6742	4083		23.6742	5168		23.6742	1577.16
		--	--		--	--		--	--		23.6947	6341		23.6947	4141		23.6947	5022		23.6947	1567.9
		--	--		--	--		--	--		23.7152	4980		23.7152	4239		23.7152	5026		23.7152	1503.09
		--	--		--	--		--	--		23.7357	4537		23.7357	4142		23.7357	4991		23.7357	1510.42
		--	--		--	--		--	--		23.7562	4338		23.7562	4192		23.7562	4925		23.7562	1525.08
		--	--		--	--		--	--		23.7767	4329		23.7767	4192		23.7767	5004		23.7767	1548.23
		--	--		--	--		--	--		23.7972	4203		23.7972	4112		23.7972	4961		23.7972	1505.79
		--	--		--	--		--	--		23.8177	4154		23.8177	4013		23.8177	4878		23.8177	1558.64
		--	--		--	--		--	--		23.8382	4188		23.8382	4163		23.8382	4786		23.8382	1548.61
		--	--		--	--		--	--		23.8587	4039		23.8587	4134		23.8587	4682		23.8587	1562.89
		--	--		--	--		--	--		23.8792	3971		23.8792	4084		23.8792	4914		23.8792	1482.64
		--	--		--	--		--	--		23.8997	4090		23.8997	4012		23.8997	4815		23.8997	1515.43
		--	--		--	--		--	--		23.9202	4086		23.9202	4093		23.9202	4822		23.9202	1467.59
		--	--		--	--		--	--		23.9407	3914		23.9407	4023		23.9407	4831		23.9407	1516.59
		--	--		--	--		--	--		23.9612	3904		23.9612	4013		23.9612	4696		23.9612	1474.15
		--	--		--	--		--	--		23.9817	3950		23.9817	4118		23.9817	4780		23.9817	1500.77
		--	--		--	--		--	--		24.0022	3878		24.0022	3978		24.0022	4774		24.0022	1464.51
		--	--		--	--		--	--		24.0227	3838		24.0227	4059		24.0227	4772		24.0227	1471.45
		--	--		--	--		--	--		24.0432	3897		24.0432	3964		24.0432	4922		24.0432	1426.7
		--	--		--	--		--	--		24.0637	3831		24.0637	3977		24.0637	4779		24.0637	1483.8
		--	--		--	--		--	--		24.0842	3918		24.0842	3917		24.0842	4815		24.0842	1442.13
		--	--		--	--		--	--		24.1047	3755		24.1047	3944		24.1047	4815		24.1047	1467.21
		--	--		--	--		--	--		24.1252	3837		24.1252	3997		24.1252	4763		24.1252	1457.18
		--	--		--	--		--	--		24.1457	3759		24.1457	3886		24.1457	4743		24.1457	1445.22
		--	--		--	--		--	--		24.1662	3826		24.1662	3919		24.1662	4709		24.1662	1456.79
		--	--		--	--		--	--		24.1867	3799		24.1867	3756		24.1867	4701		24.1867	1418.98
		--	--		--	--		--	--		24.2072	3791		24.2072	3869		24.2072	4749		24.2072	1418.6
		--	--		--	--		--	--		24.2277	3739		24.2277	3912		24.2277	4574		24.2277	1403.94
		--	--		--	--		--	--		24.2482	3742		24.2482	3714		24.2482	4630		24.2482	1368.06
		--	--		--	--		--	--		24.2687	3739		24.2687	3841		24.2687	4518		24.2687	1402.01
		--	--		--	--		--	--		24.2892	3745		24.2892	3781		24.2892	4570		24.2892	1403.94
		--	--		--	--		--	--		24.3097	3729		24.3097	3673		24.3097	4594		24.3097	1425.15
		--	--		--	--		--	--		24.3302	3698		24.3302	3724		24.3302	4547		24.3302	1429.78
		--	--		--	--		--	--		24.3507	3644		24.3507	3837		24.3507	4345		24.3507	1403.94
		--	--		--	--		--	--		24.3712	3748		24.3712	3758		24.3712	4538		24.3712	1381.56
		--	--		--	--		--	--		24.3917	3658		24.3917	3734		24.3917	4477		24.3917	1432.48
		--	--		--	--		--	--		24.4122	3638		24.4122	3658		24.4122	4501		24.4122	1434.03
		--	--		--	--		--	--		24.4327	3493		24.4327	3628		24.4327	4483		24.4327	1438.27
		--	--		--	--		--	--		24.4532	3628		24.4532	3638		24.4532	4514		24.4532	1416.67
		--	--		--	--		--	--		24.4737	3528		24.4737	3739		24.4737	4393		24.4737	1437.5
		--	--		--	--		--	--		24.4942	3578		24.4942	3639		24.4942	4443		24.4942	1493.06
		--	--		--	--		--	--		24.5147	3541		24.5147	3750		24.5147	4531		24.5147	1495.76
		--	--		--	--		--	--		24.5352	3622		24.5352	3745		24.5352	4408		24.5352	1501.93
		--	--		--	--		--	--		24.5557	3497		24.5557	3603		24.5557	4414		24.5557	1472.61
		--	--		--	--		--	--		24.5762	3412		24.5762	3578		24.5762	4469		24.5762	1495.76
		--	--		--	--		--	--		24.5967	3466		24.5967	3634		24.5967	4216		24.5967	1462.58
		--	--		--	--		--	--		24.6172	3532		24.6172	3593		24.6172	4365		24.6172	1420.52
		--	--		--	--		--	--		24.6377	3524		24.6377	3485		24.6377	4311		24.6377	1368.83
		--	--		--	--		--	--		24.6582	3533		24.6582	3624		24.6582	4323		24.6582	1387.73
		--	--		--	--		--	--		24.6787	3514		24.6787	3548		24.6787	4318		24.6787	1379.63
		--	--		--	--		--	--		24.6992	3411		24.6992	3534		24.6992	4278		24.6992	1385.03
		--	--		--	--		--	--		24.7197	3615		24.7197	3586		24.7197	4247		24.7197	1356.1
		--	--		--	--		--	--		24.7402	3409		24.7402	3454		24.7402	4034		24.7402	1329.09
		--	--		--	--		--	--		24.7607	3428		24.7607	3529		24.7607	4273		24.7607	1354.17
		--	--		--	--		--	--		24.7812	3303		24.7812	3617		24.7812	4135		24.7812	1315.2
		--	--		--	--		--	--		24.8017	3425		24.8017	3508		24.8017	4198		24.8017	1268.13
		--	--		--	--		--	--		24.8222	3335		24.8222	3463		24.8222	4247		24.8222	1319.06
		--	--		--	--		--	--		24.8427	3395		24.8427	3427		24.8427	4244		24.8427	1281.64
		--	--		--	--		--	--		24.8632	3342		24.8632	3438		24.8632	4231		24.8632	1290.12
		--	--		--	--		--	--		24.8837	3397		24.8837	3410		24.8837	4132		24.8837	1287.81
		--	--		--	--		--	--		24.9042	3354		24.9042	3480		24.9042	4063		24.9042	1299
		--	--		--	--		--	--		24.9247	3353		24.9247	3522		24.9247	4142		24.9247	1235.34
		--	--		--	--		--	--		24.9452	3296		24.9452	3469		24.9452	4158		24.9452	1263.12
		--	--		--	--		--	--		24.9657	3270		24.9657	3454		24.9657	4246		24.9657	1238.04
		--	--		--	--		--	--		24.9862	3324		24.9862	3454		24.9862	4195		24.9862	1233.41
		--	--		--	--		--	--		25.0067	3361		25.0067	3311		25.0067	4205		25.0067	1304.78
		--	--		--	--		--	--		25.0272	3329		25.0272	3324		25.0272	4206		25.0272	1273.92
		--	--		--	--		--	--		25.0477	3281		25.0477	3299		25.0477	4203		25.0477	1240.35
		--	--		--	--		--	--		25.0682	3305		25.0682	3290		25.0682	4135		25.0682	1236.11
		--	--		--	--		--	--		25.0887	3244		25.0887	3347		25.0887	4054		25.0887	1245.37
		--	--		--	--		--	--		25.1092	3241		25.1092	3345		25.1092	4069		25.1092	1233.02
		--	--		--	--		--	--		25.1297	3286		25.1297	3347		25.1297	4044		25.1297	1216.44
		--	--		--	--		--	--		25.1502	3155		25.1502	3419		25.1502	4021		25.1502	1242.67
		--	--		--	--		--	--		25.1707	3229		25.1707	3308		25.1707	4050		25.1707	1265.43
		--	--		--	--		--	--		25.1912	3225		25.1912	3326		25.1912	3938		25.1912	1241.9
		--	--		--	--		--	--		25.2117	3294		25.2117	3261		25.2117	4028		25.2117	1205.63
		--	--		--	--		--	--		25.2322	3281		25.2322	3346		25.2322	4071		25.2322	1216.44
		--	--		--	--		--	--		25.2527	3198		25.2527	3334		25.2527	4023		25.2527	1250.77
		--	--		--	--		--	--		25.2732	3170		25.2732	3192		25.2732	4021		25.2732	1221.45
		--	--		--	--		--	--		25.2937	3267		25.2937	3239		25.2937	4231		25.2937	1233.02
		--	--		--	--		--	--		25.3142	3171		25.3142	3279		25.3142	4237		25.3142	1230.71
		--	--		--	--		--	--		25.3347	3262		25.3347	3234		25.3347	4374		25.3347	1196.37
		--	--		--	--		--	--		25.3552	3243		25.3552	3335		25.3552	4602		25.3552	1226.47
		--	--		--	--		--	--		25.3757	3142		25.3757	3246		25.3757	5439		25.3757	1185.19
		--	--		--	--		--	--		25.3962	3171		25.3962	3244		25.3962	5933		25.3962	1158.18
		--	--		--	--		--	--		25.4168	3067		25.4168	3193		25.4168	5895		25.4168	1205.63
		--	--		--	--		--	--		25.4372	3061		25.4372	3248		25.4372	5352		25.4372	1182.1
		--	--		--	--		--	--		25.4578	3085		25.4578	3350		25.4578	5202		25.4578	1183.64
		--	--		--	--		--	--		25.4782	3222		25.4782	3254		25.4782	4986		25.4782	1188.66
		--	--		--	--		--	--		25.4988	3080		25.4988	3142		25.4988	4481		25.4988	1167.44
		--	--		--	--		--	--		25.5192	3058		25.5192	3300		25.5192	4065		25.5192	1165.51
		--	--		--	--		--	--		25.5398	3156		25.5398	3086		25.5398	3982		25.5398	1113.04
		--	--		--	--		--	--		25.5602	3094		25.5602	3253		25.5602	3948		25.5602	1180.94
		--	--		--	--		--	--		25.5808	3016		25.5808	3265		25.5808	3804		25.5808	1213.73
		--	--		--	--		--	--		25.6013	3048		25.6013	3207		25.6013	3779		25.6013	1097.61
		--	--		--	--		--	--		25.6218	3024		25.6218	3100		25.6218	3982		25.6218	1152.78
		--	--		--	--		--	--		25.6423	3043		25.6423	3164		25.6423	3906		25.6423	1133.87
		--	--		--	--		--	--		25.6628	2991		25.6628	3162		25.6628	3818		25.6628	1123.46
		--	--		--	--		--	--		25.6833	2975		25.6833	3023		25.6833	3762		25.6833	1162.81
		--	--		--	--		--	--		25.7038	2989		25.7038	3134		25.7038	3725		25.7038	1177.85
		--	--		--	--		--	--		25.7243	2939		25.7243	3071		25.7243	3791		25.7243	1126.54
		--	--		--	--		--	--		25.7448	3064		25.7448	3038		25.7448	3760		25.7448	1153.55
		--	--		--	--		--	--		25.7653	3002		25.7653	3076		25.7653	3788		25.7653	1168.98
		--	--		--	--		--	--		25.7858	2922		25.7858	3209		25.7858	3802		25.7858	1149.69
		--	--		--	--		--	--		25.8063	2979		25.8063	3106		25.8063	3857		25.8063	1168.21
		--	--		--	--		--	--		25.8268	2972		25.8268	3058		25.8268	3763		25.8268	1128.09
		--	--		--	--		--	--		25.8473	3060		25.8473	2970		25.8473	3707		25.8473	1174.77
		--	--		--	--		--	--		25.8678	2942		25.8678	3058		25.8678	3797		25.8678	1168.21
		--	--		--	--		--	--		25.8883	2891		25.8883	2972		25.8883	3652		25.8883	1156.25
		--	--		--	--		--	--		25.9088	2936		25.9088	2956		25.9088	3679		25.9088	1175.93
		--	--		--	--		--	--		25.9293	2883		25.9293	2999		25.9293	3551		25.9293	1153.94
		--	--		--	--		--	--		25.9498	2965		25.9498	3021		25.9498	3624		25.9498	1114.97
		--	--		--	--		--	--		25.9703	2906		25.9703	2949		25.9703	3776		25.9703	1076.77
		--	--		--	--		--	--		25.9908	2877		25.9908	3026		25.9908	3627		25.9908	1117.67
		--	--		--	--		--	--		26.0113	2912		26.0113	3008		26.0113	3607		26.0113	1099.15
		--	--		--	--		--	--		26.0318	2945		26.0318	2964		26.0318	3647		26.0318	1086.03
		--	--		--	--		--	--		26.0523	2912		26.0523	2982		26.0523	3589		26.0523	1091.44
		--	--		--	--		--	--		26.0728	2921		26.0728	2975		26.0728	3656		26.0728	1104.17
		--	--		--	--		--	--		26.0933	2879		26.0933	3025		26.0933	3632		26.0933	1105.71
		--	--		--	--		--	--		26.1138	2980		26.1138	2909		26.1138	3461		26.1138	1134.65
		--	--		--	--		--	--		26.1343	2864		26.1343	2894		26.1343	3606		26.1343	1059.03
		--	--		--	--		--	--		26.1548	2850		26.1548	2973		26.1548	3537		26.1548	1074.85
		--	--		--	--		--	--		26.1753	2832		26.1753	2924		26.1753	3605		26.1753	1079.09
		--	--		--	--		--	--		26.1958	2884		26.1958	2929		26.1958	3546		26.1958	1075.62
		--	--		--	--		--	--		26.2163	2809		26.2163	2934		26.2163	3526		26.2163	1026.62
		--	--		--	--		--	--		26.2368	2810		26.2368	2900		26.2368	3552		26.2368	1064.43
		--	--		--	--		--	--		26.2573	2877		26.2573	2906		26.2573	3539		26.2573	1066.74
		--	--		--	--		--	--		26.2778	2791		26.2778	2971		26.2778	3585		26.2778	1067.52
		--	--		--	--		--	--		26.2983	2822		26.2983	2914		26.2983	3608		26.2983	1060.19
		--	--		--	--		--	--		26.3188	2801		26.3188	2843		26.3188	3539		26.3188	1077.16
		--	--		--	--		--	--		26.3393	2832		26.3393	2835		26.3393	3576		26.3393	1060.57
		--	--		--	--		--	--		26.3598	2744		26.3598	2898		26.3598	3572		26.3598	1052.08
		--	--		--	--		--	--		26.3803	2772		26.3803	2830		26.3803	3634		26.3803	1047.45
		--	--		--	--		--	--		26.4008	2704		26.4008	2789		26.4008	3564		26.4008	1099.15
		--	--		--	--		--	--		26.4213	2781		26.4213	2855		26.4213	3347		26.4213	1070.6
		--	--		--	--		--	--		26.4418	2714		26.4418	2794		26.4418	3605		26.4418	1025.08
		--	--		--	--		--	--		26.4623	2689		26.4623	2824		26.4623	3628		26.4623	1062.11
		--	--		--	--		--	--		26.4828	2795		26.4828	2732		26.4828	3508		26.4828	1052.85
		--	--		--	--		--	--		26.5033	2763		26.5033	2710		26.5033	3516		26.5033	1069.44
		--	--		--	--		--	--		26.5238	2711		26.5238	2737		26.5238	3630		26.5238	1044.75
		--	--		--	--		--	--		26.5443	2648		26.5443	2859		26.5443	3619		26.5443	1105.32
		--	--		--	--		--	--		26.5648	2673		26.5648	2801		26.5648	3793		26.5648	1003.09
		--	--		--	--		--	--		26.5853	2784		26.5853	2836		26.5853	4022		26.5853	1020.06
		--	--		--	--		--	--		26.6058	2721		26.6058	2795		26.6058	4807		26.6058	1074.07
		--	--		--	--		--	--		26.6263	2749		26.6263	2753		26.6263	5945		26.6263	1047.07
		--	--		--	--		--	--		26.6468	2709		26.6468	2735		26.6468	6593		26.6468	1057.1
		--	--		--	--		--	--		26.6673	2754		26.6673	2868		26.6673	6043		26.6673	1008.49
		--	--		--	--		--	--		26.6878	2658		26.6878	2834		26.6878	5342		26.6878	1044.37
		--	--		--	--		--	--		26.7083	2667		26.7083	2776		26.7083	5119		26.7083	1018.13
		--	--		--	--		--	--		26.7288	2790		26.7288	2828		26.7288	4776		26.7288	1040.51
		--	--		--	--		--	--		26.7493	2617		26.7493	2765		26.7493	4107		26.7493	1065.59
		--	--		--	--		--	--		26.7698	2807		26.7698	2777		26.7698	3647		26.7698	1030.09
		--	--		--	--		--	--		26.7903	2740		26.7903	2713		26.7903	3558		26.7903	1009.65
		--	--		--	--		--	--		26.8108	2605		26.8108	2780		26.8108	3416		26.8108	1034.72
		--	--		--	--		--	--		26.8313	2654		26.8313	2768		26.8313	3456		26.8313	1027.39
		--	--		--	--		--	--		26.8518	2628		26.8518	2633		26.8518	3501		26.8518	1005.02
		--	--		--	--		--	--		26.8723	2607		26.8723	2696		26.8723	3311		26.8723	1013.89
		--	--		--	--		--	--		26.8928	2612		26.8928	2660		26.8928	3281		26.8928	1023.15
		--	--		--	--		--	--		26.9133	2681		26.9133	2760		26.9133	3284		26.9133	1033.95
		--	--		--	--		--	--		26.9338	2666		26.9338	2807		26.9338	3257		26.9338	1073.69
		--	--		--	--		--	--		26.9543	2734		26.9543	2622		26.9543	3369		26.9543	1079.86
		--	--		--	--		--	--		26.9748	2708		26.9748	2682		26.9748	3151		26.9748	1069.83
		--	--		--	--		--	--		26.9953	2615		26.9953	2673		26.9953	3267		26.9953	1081.4
		--	--		--	--		--	--		27.0158	2630		27.0158	2772		27.0158	3354		27.0158	1088.73
		--	--		--	--		--	--		27.0363	2583		27.0363	2706		27.0363	3198		27.0363	1167.82
		--	--		--	--		--	--		27.0568	2587		27.0568	2685		27.0568	3269		27.0568	1174
		--	--		--	--		--	--		27.0773	2614		27.0773	2673		27.0773	3240		27.0773	1252.31
		--	--		--	--		--	--		27.0978	2514		27.0978	2597		27.0978	3155		27.0978	1416.67
		--	--		--	--		--	--		27.1183	2533		27.1183	2660		27.1183	3158		27.1183	1484.18
		--	--		--	--		--	--		27.1388	2674		27.1388	2734		27.1388	3140		27.1388	1414.35
		--	--		--	--		--	--		27.1593	2491		27.1593	2525		27.1593	3119		27.1593	1305.56
		--	--		--	--		--	--		27.1798	2707		27.1798	2611		27.1798	3268		27.1798	1323.69
		--	--		--	--		--	--		27.2003	2557		27.2003	2580		27.2003	3301		27.2003	1262.35
		--	--		--	--		--	--		27.2208	2662		27.2208	2684		27.2208	3175		27.2208	1178.63
		--	--		--	--		--	--		27.2413	2622		27.2413	2631		27.2413	3199		27.2413	1134.65
		--	--		--	--		--	--		27.2618	2609		27.2618	2909		27.2618	3238		27.2618	1109.57
		--	--		--	--		--	--		27.2823	2663		27.2823	3193		27.2823	3158		27.2823	1091.05
		--	--		--	--		--	--		27.3028	2549		27.3028	3289		27.3028	3172		27.3028	1074.07
		--	--		--	--		--	--		27.3233	2474		27.3233	3084		27.3233	3114		27.3233	1048.61
		--	--		--	--		--	--		27.3438	2539		27.3438	2973		27.3438	3176		27.3438	1001.16
		--	--		--	--		--	--		27.3643	2534		27.3643	2907		27.3643	3064		27.3643	1040.51
		--	--		--	--		--	--		27.3848	2596		27.3848	2877		27.3848	3145		27.3848	1026.62
		--	--		--	--		--	--		27.4053	2527		27.4053	2743		27.4053	3149		27.4053	997.299
		--	--		--	--		--	--		27.4258	2491		27.4258	2737		27.4258	3233		27.4258	984.568
		--	--		--	--		--	--		27.4463	2430		27.4463	2686		27.4463	3156		27.4463	967.978
		--	--		--	--		--	--		27.4669	2519		27.4669	2570		27.4669	3015		27.4669	1010.03
		--	--		--	--		--	--		27.4873	2557		27.4873	2653		27.4873	3071		27.4873	1021.99
		--	--		--	--		--	--		27.5079	2455		27.5079	2577		27.5079	3034		27.5079	994.599
		--	--		--	--		--	--		27.5283	2459		27.5283	2549		27.5283	3124		27.5283	998.457
		--	--		--	--		--	--		27.5489	2462		27.5489	2601		27.5489	3007		27.5489	989.198
		--	--		--	--		--	--		27.5694	2574		27.5694	2471		27.5694	3026		27.5694	1008.1
		--	--		--	--		--	--		27.5898	2470		27.5898	2574		27.5898	3081		27.5898	994.599
		--	--		--	--		--	--		27.6104	2465		27.6104	2607		27.6104	3161		27.6104	990.355
		--	--		--	--		--	--		27.6308	2492		27.6308	2536		27.6308	3048		27.6308	975.309
		--	--		--	--		--	--		27.6514	2588		27.6514	2548		27.6514	3149		27.6514	978.781
		--	--		--	--		--	--		27.6719	2538		27.6719	2539		27.6719	3168		27.6719	992.284
		--	--		--	--		--	--		27.6924	2532		27.6924	2574		27.6924	3127		27.6924	991.512
		--	--		--	--		--	--		27.7129	2465		27.7129	2590		27.7129	2919		27.7129	996.528
		--	--		--	--		--	--		27.7334	2386		27.7334	2552		27.7334	3118		27.7334	1066.74
		--	--		--	--		--	--		27.7539	2431		27.7539	2515		27.7539	3122		27.7539	1065.59
		--	--		--	--		--	--		27.7744	2511		27.7744	2517		27.7744	3108		27.7744	1022.38
		--	--		--	--		--	--		27.7949	2492		27.7949	2613		27.7949	3092		27.7949	1028.94
		--	--		--	--		--	--		27.8154	2506		27.8154	2554		27.8154	3002		27.8154	1018.52
		--	--		--	--		--	--		27.8359	2469		27.8359	2524		27.8359	2982		27.8359	1037.04
		--	--		--	--		--	--		27.8564	2398		27.8564	2507		27.8564	2978		27.8564	1047.84
		--	--		--	--		--	--		27.8769	2391		27.8769	2565		27.8769	2924		27.8769	1050.54
		--	--		--	--		--	--		27.8974	2417		27.8974	2551		27.8974	2986		27.8974	1018.9
		--	--		--	--		--	--		27.9179	2465		27.9179	2630		27.9179	2960		27.9179	1042.82
		--	--		--	--		--	--		27.9384	2490		27.9384	2616		27.9384	2902		27.9384	1027.39
		--	--		--	--		--	--		27.9589	2396		27.9589	2596		27.9589	2989		27.9589	1051.7
		--	--		--	--		--	--		27.9794	2455		27.9794	2597		27.9794	2938		27.9794	1042.82
		--	--		--	--		--	--		27.9999	2483		27.9999	2679		27.9999	2978		27.9999	1089.12
		--	--		--	--		--	--		28.0204	2497		28.0204	2640		28.0204	2969		28.0204	1060.19
		--	--		--	--		--	--		28.0409	2370		28.0409	2673		28.0409	2998		28.0409	1074.85
		--	--		--	--		--	--		28.0614	2467		28.0614	2604		28.0614	2990		28.0614	1081.4
		--	--		--	--		--	--		28.0819	2409		28.0819	2861		28.0819	3082		28.0819	1059.03
		--	--		--	--		--	--		28.1024	2410		28.1024	3367		28.1024	2804		28.1024	1104.94
		--	--		--	--		--	--		28.1229	2378		28.1229	4139		28.1229	2908		28.1229	1085.26
		--	--		--	--		--	--		28.1434	2396		28.1434	5185		28.1434	2937		28.1434	1155.48
		--	--		--	--		--	--		28.1639	2397		28.1639	5847		28.1639	2943		28.1639	1172.07
		--	--		--	--		--	--		28.1844	2482		28.1844	5269		28.1844	2962		28.1844	1216.44
		--	--		--	--		--	--		28.2049	2434		28.2049	4564		28.2049	2905		28.2049	1222.99
		--	--		--	--		--	--		28.2254	2456		28.2254	4478		28.2254	3031		28.2254	1307.48
		--	--		--	--		--	--		28.2459	2506		28.2459	4025		28.2459	3033		28.2459	1380.4
		--	--		--	--		--	--		28.2664	2548		28.2664	3370		28.2664	2926		28.2664	1478.01
		--	--		--	--		--	--		28.2869	2469		28.2869	2911		28.2869	2964		28.2869	1606.1
		--	--		--	--		--	--		28.3074	2498		28.3074	2616		28.3074	3011		28.3074	1908.56
		--	--		--	--		--	--		28.3279	2513		28.3279	2576		28.3279	3006		28.3279	2287.81
		--	--		--	--		--	--		28.3484	2640		28.3484	2647		28.3484	2954		28.3484	2907.02
		--	--		--	--		--	--		28.3689	2589		28.3689	2548		28.3689	2979		28.3689	3287.81
		--	--		--	--		--	--		28.3894	2569		28.3894	2521		28.3894	2870		28.3894	3192.13
		--	--		--	--		--	--		28.4099	2703		28.4099	2541		28.4099	2913		28.4099	2903.55
		--	--		--	--		--	--		28.4304	2595		28.4304	2490		28.4304	2905		28.4304	2828.7
		--	--		--	--		--	--		28.4509	2623		28.4509	2411		28.4509	2888		28.4509	2631.17
		--	--		--	--		--	--		28.4714	2714		28.4714	2590		28.4714	2798		28.4714	2379.24
		--	--		--	--		--	--		28.4919	2899		28.4919	2434		28.4919	2837		28.4919	2136.96
		--	--		--	--		--	--		28.5124	3327		28.5124	2346		28.5124	2747		28.5124	1922.45
		--	--		--	--		--	--		28.5329	3982		28.5329	2438		28.5329	2878		28.5329	1862.27
		--	--		--	--		--	--		28.5534	6001		28.5534	2417		28.5534	2829		28.5534	1797.84
		--	--		--	--		--	--		28.5739	7335		28.5739	2440		28.5739	2826		28.5739	1859.57
		--	--		--	--		--	--		28.5944	4958		28.5944	2518		28.5944	2872		28.5944	1979.94
		--	--		--	--		--	--		28.6149	4236		28.6149	2437		28.6149	2787		28.6149	2121.53
		--	--		--	--		--	--		28.6354	4968		28.6354	2468		28.6354	2840		28.6354	2503.09
		--	--		--	--		--	--		28.6559	4475		28.6559	2370		28.6559	2851		28.6559	3580.25
		--	--		--	--		--	--		28.6764	3169		28.6764	2468		28.6764	2873		28.6764	5895.06
		--	--		--	--		--	--		28.6969	2713		28.6969	2402		28.6969	2891		28.6969	11586.4
		--	--		--	--		--	--		28.7174	2659		28.7174	2444		28.7174	2919		28.7174	18561
		--	--		--	--		--	--		28.7379	2569		28.7379	2414		28.7379	2848		28.7379	17530.1
		--	--		--	--		--	--		28.7584	2596		28.7584	2280		28.7584	2845		28.7584	11154.7
		--	--		--	--		--	--		28.7789	2551		28.7789	2314		28.7789	2903		28.7789	9964.51
		--	--		--	--		--	--		28.7994	2433		28.7994	2262		28.7994	2848		28.7994	10473.8
		--	--		--	--		--	--		28.8199	2443		28.8199	2325		28.8199	2856		28.8199	7467.59
		--	--		--	--		--	--		28.8404	2431		28.8404	2447		28.8404	2801		28.8404	3693.29
		--	--		--	--		--	--		28.8609	2484		28.8609	2414		28.8609	2852		28.8609	2234.18
		--	--		--	--		--	--		28.8814	2337		28.8814	2392		28.8814	2911		28.8814	1781.25
		--	--		--	--		--	--		28.9019	2369		28.9019	2395		28.9019	2968		28.9019	1540.12
		--	--		--	--		--	--		28.9224	2390		28.9224	2408		28.9224	2965		28.9224	1446.76
		--	--		--	--		--	--		28.9429	2411		28.9429	2401		28.9429	2981		28.9429	1283.95
		--	--		--	--		--	--		28.9634	2331		28.9634	2393		28.9634	3062		28.9634	1229.55
		--	--		--	--		--	--		28.9839	2255		28.9839	2325		28.9839	3244		28.9839	1133.49
		--	--		--	--		--	--		29.0044	2253		29.0044	2347		29.0044	3550		29.0044	1090.28
		--	--		--	--		--	--		29.0249	2240		29.0249	2449		29.0249	4410		29.0249	1053.63
		--	--		--	--		--	--		29.0454	2277		29.0454	2529		29.0454	5079		29.0454	1029.71
		--	--		--	--		--	--		29.0659	2279		29.0659	2483		29.0659	4608		29.0659	1010.8
		--	--		--	--		--	--		29.0864	2244		29.0864	2711		29.0864	3958		29.0864	970.679
		--	--		--	--		--	--		29.1069	2259		29.1069	3040		29.1069	3961		29.1069	1009.65
		--	--		--	--		--	--		29.1274	2274		29.1274	3766		29.1274	3840		29.1274	964.892
		--	--		--	--		--	--		29.1479	2322		29.1479	5140		29.1479	3422		29.1479	951.389
		--	--		--	--		--	--		29.1684	2270		29.1684	6075		29.1684	3067		29.1684	961.42
		--	--		--	--		--	--		29.1889	2248		29.1889	6717		29.1889	2964		29.1889	908.565
		--	--		--	--		--	--		29.2094	2215		29.2094	7326		29.2094	2880		29.2094	949.074
		--	--		--	--		--	--		29.2299	2236		29.2299	7087		29.2299	2761		29.2299	941.744
		--	--		--	--		--	--		29.2504	2213		29.2504	5516		29.2504	2779		29.2504	948.688
		--	--		--	--		--	--		29.2709	2282		29.2709	4880		29.2709	2885		29.2709	909.336
		--	--		--	--		--	--		29.2914	2215		29.2914	4522		29.2914	2757		29.2914	900.463
		--	--		--	--		--	--		29.3119	2178		29.3119	3691		29.3119	2830		29.3119	915.123
		--	--		--	--		--	--		29.3324	2267		29.3324	2822		29.3324	2703		29.3324	913.58
		--	--		--	--		--	--		29.3529	2206		29.3529	2561		29.3529	2699		29.3529	900.849
		--	--		--	--		--	--		29.3734	2227		29.3734	2356		29.3734	2671		29.3734	934.414
		--	--		--	--		--	--		29.3939	2223		29.3939	2470		29.3939	2721		29.3939	928.627
		--	--		--	--		--	--		29.4144	2248		29.4144	2309		29.4144	2806		29.4144	949.846
		--	--		--	--		--	--		29.4349	2282		29.4349	2333		29.4349	2681		29.4349	979.938
		--	--		--	--		--	--		29.4554	2232		29.4554	2324		29.4554	2625		29.4554	928.241
		--	--		--	--		--	--		29.4759	2209		29.4759	2225		29.4759	2761		29.4759	949.846
		--	--		--	--		--	--		29.4964	2286		29.4964	2147		29.4964	2889		29.4964	947.531
		--	--		--	--		--	--		29.517	2248		29.517	2309		29.517	2974		29.517	928.627
		--	--		--	--		--	--		29.5374	2264		29.5374	2192		29.5374	2925		29.5374	977.623
		--	--		--	--		--	--		29.558	2343		29.558	2253		29.558	3115		29.558	958.333
		--	--		--	--		--	--		29.5785	2390		29.5785	2238		29.5785	3592		29.5785	925.154
		--	--		--	--		--	--		29.5989	2532		29.5989	2219		29.5989	4633		29.5989	922.84
		--	--		--	--		--	--		29.6195	2781		29.6195	2250		29.6195	6398		29.6195	941.358
		--	--		--	--		--	--		29.6399	3230		29.6399	2232		29.6399	6240		29.6399	917.052
		--	--		--	--		--	--		29.6605	4574		29.6605	2258		29.6605	4781		29.6605	933.642
		--	--		--	--		--	--		29.6809	6835		29.6809	2294		29.6809	4494		29.6809	893.519
		--	--		--	--		--	--		29.7015	6821		29.7015	2260		29.7015	4741		29.7015	907.793
		--	--		--	--		--	--		29.722	4238		29.722	2128		29.722	4274		29.722	902.778
		--	--		--	--		--	--		29.7425	3903		29.7425	2200		29.7425	3419		29.7425	871.914
		--	--		--	--		--	--		29.763	4734		29.763	2263		29.763	3014		29.763	854.938
		--	--		--	--		--	--		29.7835	4019		29.7835	2197		29.7835	2876		29.7835	852.238
		--	--		--	--		--	--		29.804	2659		29.804	2279		29.804	2822		29.804	892.361
		--	--		--	--		--	--		29.8245	2319		29.8245	2212		29.8245	2771		29.8245	877.701
		--	--		--	--		--	--		29.845	2189		29.845	2232		29.845	2826		29.845	868.827
		--	--		--	--		--	--		29.8655	2258		29.8655	2274		29.8655	2796		29.8655	843.75
		--	--		--	--		--	--		29.886	2324		29.886	2236		29.886	2694		29.886	900.077
		--	--		--	--		--	--		29.9065	2275		29.9065	2264		29.9065	2685		29.9065	842.593
		--	--		--	--		--	--		29.927	2155		29.927	2327		29.927	2617		29.927	845.679
		--	--		--	--		--	--		29.9475	2147		29.9475	2301		29.9475	2723		29.9475	858.41
		--	--		--	--		--	--		29.968	2111		29.968	2368		29.968	2731		29.968	843.364
		--	--		--	--		--	--		29.9885	2196		29.9885	2298		29.9885	2803		29.9885	819.444
		--	--		--	--		--	--		30.009	2107		30.009	2214		30.009	2762		30.009	858.41
		--	--		--	--		--	--		30.0295	2146		30.0295	2297		30.0295	3046		30.0295	844.136
		--	--		--	--		--	--		30.05	2138		30.05	2329		30.05	3354		30.05	851.852
		--	--		--	--		--	--		30.0705	2143		30.0705	2368		30.0705	4133		30.0705	829.475
		--	--		--	--		--	--		30.091	2152		30.091	2317		30.091	4510		30.091	842.978
		--	--		--	--		--	--		30.1115	2161		30.1115	2221		30.1115	3946		30.1115	873.457
		--	--		--	--		--	--		30.132	2148		30.132	2283		30.132	3502		30.132	883.102
		--	--		--	--		--	--		30.1525	2242		30.1525	2370		30.1525	3688		30.1525	840.664
		--	--		--	--		--	--		30.173	2163		30.173	2362		30.173	3564		30.173	830.633
		--	--		--	--		--	--		30.1935	2179		30.1935	2226		30.1935	3063		30.1935	816.358
		--	--		--	--		--	--		30.214	2049		30.214	2240		30.214	2854		30.214	850.309
		--	--		--	--		--	--		30.2345	2158		30.2345	2256		30.2345	2731		30.2345	813.272
		--	--		--	--		--	--		30.255	2149		30.255	2342		30.255	2743		30.255	842.978
		--	--		--	--		--	--		30.2755	2190		30.2755	2318		30.2755	2700		30.2755	861.883
		--	--		--	--		--	--		30.296	2129		30.296	2297		30.296	2715		30.296	846.836
		--	--		--	--		--	--		30.3165	2140		30.3165	2340		30.3165	2757		30.3165	828.318
		--	--		--	--		--	--		30.337	2156		30.337	2366		30.337	2714		30.337	813.657
		--	--		--	--		--	--		30.3575	2344		30.3575	2297		30.3575	2766		30.3575	839.12
		--	--		--	--		--	--		30.378	2130		30.378	2373		30.378	2712		30.378	831.79
		--	--		--	--		--	--		30.3985	2197		30.3985	2398		30.3985	2648		30.3985	827.932
		--	--		--	--		--	--		30.419	2184		30.419	2257		30.419	2813		30.419	804.398
		--	--		--	--		--	--		30.4395	2199		30.4395	2324		30.4395	2674		30.4395	828.704
		--	--		--	--		--	--		30.46	2157		30.46	2249		30.46	2584		30.46	804.784
		--	--		--	--		--	--		30.4805	2140		30.4805	2296		30.4805	2735		30.4805	816.358
		--	--		--	--		--	--		30.501	2163		30.501	2254		30.501	2555		30.501	799.769
		--	--		--	--		--	--		30.5215	2081		30.5215	2235		30.5215	2657		30.5215	812.5
		--	--		--	--		--	--		30.542	2073		30.542	2236		30.542	2617		30.542	805.941
		--	--		--	--		--	--		30.5625	2118		30.5625	2250		30.5625	2531		30.5625	818.287
		--	--		--	--		--	--		30.583	2057		30.583	2353		30.583	2590		30.583	802.469
		--	--		--	--		--	--		30.6035	2087		30.6035	2279		30.6035	2523		30.6035	824.46
		--	--		--	--		--	--		30.624	2171		30.624	2248		30.624	2627		30.624	770.062
		--	--		--	--		--	--		30.6445	2117		30.6445	2383		30.6445	2659		30.6445	768.133
		--	--		--	--		--	--		30.665	2076		30.665	2382		30.665	2655		30.665	801.312
		--	--		--	--		--	--		30.6855	2027		30.6855	2400		30.6855	2553		30.6855	804.784
		--	--		--	--		--	--		30.706	2178		30.706	2494		30.706	2538		30.706	813.272
		--	--		--	--		--	--		30.7265	2145		30.7265	2514		30.7265	2554		30.7265	806.327
		--	--		--	--		--	--		30.747	2112		30.747	2543		30.747	2517		30.747	780.478
		--	--		--	--		--	--		30.7675	2058		30.7675	2634		30.7675	2634		30.7675	798.611
		--	--		--	--		--	--		30.788	2143		30.788	2673		30.788	2593		30.788	822.917
		--	--		--	--		--	--		30.8085	2179		30.8085	2765		30.8085	2585		30.8085	769.29
		--	--		--	--		--	--		30.829	2063		30.829	2953		30.829	2589		30.829	773.92
		--	--		--	--		--	--		30.8495	2115		30.8495	3160		30.8495	2691		30.8495	815.972
		--	--		--	--		--	--		30.87	1997		30.87	3300		30.87	2562		30.87	803.627
		--	--		--	--		--	--		30.8905	2080		30.8905	3541		30.8905	2614		30.8905	842.978
		--	--		--	--		--	--		30.911	2069		30.911	4017		30.911	2704		30.911	827.932
		--	--		--	--		--	--		30.9315	2048		30.9315	5002		30.9315	2598		30.9315	818.673
		--	--		--	--		--	--		30.952	2151		30.952	8437		30.952	2630		30.952	837.963
		--	--		--	--		--	--		30.9725	2078		30.9725	16192		30.9725	2615		30.9725	830.247
		--	--		--	--		--	--		30.993	2137		30.993	25043		30.993	2749		30.993	798.997
		--	--		--	--		--	--		31.0135	2188		31.0135	31535		31.0135	2708		31.0135	810.957
		--	--		--	--		--	--		31.034	2128		31.034	29137		31.034	2764		31.034	808.256
		--	--		--	--		--	--		31.0545	2149		31.0545	24495		31.0545	2645		31.0545	785.108
		--	--		--	--		--	--		31.075	2201		31.075	19702		31.075	2778		31.075	809.414
		--	--		--	--		--	--		31.0955	2168		31.0955	18000		31.0955	2792		31.0955	824.846
		--	--		--	--		--	--		31.116	2291		31.116	14427		31.116	2933		31.116	793.596
		--	--		--	--		--	--		31.1365	2212		31.1365	10025		31.1365	2917		31.1365	826.389
		--	--		--	--		--	--		31.157	2369		31.157	5612		31.157	3025		31.157	786.651
		--	--		--	--		--	--		31.1775	2355		31.1775	3785		31.1775	2995		31.1775	790.895
		--	--		--	--		--	--		31.198	2422		31.198	3276		31.198	3166		31.198	800.154
		--	--		--	--		--	--		31.2185	2428		31.2185	2899		31.2185	3249		31.2185	812.114
		--	--		--	--		--	--		31.239	2537		31.239	2795		31.239	3331		31.239	822.531
		--	--		--	--		--	--		31.2595	2569		31.2595	2518		31.2595	3489		31.2595	808.642
		--	--		--	--		--	--		31.28	2645		31.28	2609		31.28	3923		31.28	841.049
		--	--		--	--		--	--		31.3005	2856		31.3005	2429		31.3005	4773		31.3005	852.623
		--	--		--	--		--	--		31.321	3147		31.321	2358		31.321	6551		31.321	864.198
		--	--		--	--		--	--		31.3415	3217		31.3415	2277		31.3415	9352		31.3415	831.404
		--	--		--	--		--	--		31.362	3572		31.362	2296		31.362	12197		31.362	814.043
		--	--		--	--		--	--		31.3825	4395		31.3825	2331		31.3825	13330		31.3825	807.87
		--	--		--	--		--	--		31.403	5984		31.403	2306		31.403	12976		31.403	819.444
		--	--		--	--		--	--		31.4235	10157		31.4235	2292		31.4235	17046		31.4235	775.463
		--	--		--	--		--	--		31.444	18779		31.444	2291		31.444	24804		31.444	834.491
		--	--		--	--		--	--		31.4645	26955		31.4645	2283		31.4645	24260		31.4645	797.454
		--	--		--	--		--	--		31.485	18899		31.485	2325		31.485	15405		31.485	764.66
		--	--		--	--		--	--		31.5055	11017		31.5055	2373		31.5055	11896		31.5055	753.858
		--	--		--	--		--	--		31.526	12543		31.526	2410		31.526	13609		31.526	765.432
		--	--		--	--		--	--		31.5465	14725		31.5465	2555		31.5465	11837		31.5465	755.015
		--	--		--	--		--	--		31.567	9723		31.567	3288		31.567	7447		31.567	768.519
		--	--		--	--		--	--		31.5876	5042		31.5876	5390		31.5876	5051		31.5876	753.472
		--	--		--	--		--	--		31.608	3816		31.608	5507		31.608	4164		31.608	751.543
		--	--		--	--		--	--		31.6286	3269		31.6286	4082		31.6286	3833		31.6286	812.114
		--	--		--	--		--	--		31.649	2961		31.649	3413		31.649	3582		31.649	740.355
		--	--		--	--		--	--		31.6696	2836		31.6696	3986		31.6696	3348		31.6696	774.691
		--	--		--	--		--	--		31.69	2712		31.69	3798		31.69	3218		31.69	751.929
		--	--		--	--		--	--		31.7106	2533		31.7106	2935		31.7106	3033		31.7106	744.599
		--	--		--	--		--	--		31.731	2398		31.731	2407		31.731	2857		31.731	784.336
		--	--		--	--		--	--		31.7516	2353		31.7516	2202		31.7516	2784		31.7516	751.543
		--	--		--	--		--	--		31.7721	2201		31.7721	2191		31.7721	2727		31.7721	804.398
		--	--		--	--		--	--		31.7926	2149		31.7926	2093		31.7926	2768		31.7926	792.824
		--	--		--	--		--	--		31.8131	2204		31.8131	2065		31.8131	2686		31.8131	792.052
		--	--		--	--		--	--		31.8336	2172		31.8336	2115		31.8336	2799		31.8336	803.627
		--	--		--	--		--	--		31.8541	2243		31.8541	2065		31.8541	2720		31.8541	782.022
		--	--		--	--		--	--		31.8746	2118		31.8746	2065		31.8746	2756		31.8746	766.59
		--	--		--	--		--	--		31.8951	2189		31.8951	2074		31.8951	2730		31.8951	785.108
		--	--		--	--		--	--		31.9156	2167		31.9156	2155		31.9156	3137		31.9156	782.407
		--	--		--	--		--	--		31.9361	2188		31.9361	1949		31.9361	3934		31.9361	778.164
		--	--		--	--		--	--		31.9566	2243		31.9566	2033		31.9566	4973		31.9566	759.259
		--	--		--	--		--	--		31.9771	2489		31.9771	2019		31.9771	5349		31.9771	799.383
		--	--		--	--		--	--		31.9976	2804		31.9976	2006		31.9976	4308		31.9976	755.401
		--	--		--	--		--	--		32.0181	3845		32.0181	2037		32.0181	3800		32.0181	763.889
		--	--		--	--		--	--		32.0386	5008		32.0386	2082		32.0386	4280		32.0386	764.66
		--	--		--	--		--	--		32.0591	4623		32.0591	2070		32.0591	4689		32.0591	786.651
		--	--		--	--		--	--		32.0796	3217		32.0796	2054		32.0796	4310		32.0796	801.698
		--	--		--	--		--	--		32.1001	3021		32.1001	2014		32.1001	3633		32.1001	785.108
		--	--		--	--		--	--		32.1206	3609		32.1206	1931		32.1206	3372		32.1206	807.485
		--	--		--	--		--	--		32.1411	3272		32.1411	1965		32.1411	3082		32.1411	768.904
		--	--		--	--		--	--		32.1616	2452		32.1616	1997		32.1616	3039		32.1616	797.454
		--	--		--	--		--	--		32.1821	2227		32.1821	2063		32.1821	2944		32.1821	831.019
		--	--		--	--		--	--		32.2026	2063		32.2026	2003		32.2026	2718		32.2026	792.824
		--	--		--	--		--	--		32.2231	2023		32.2231	1972		32.2231	2557		32.2231	830.247
		--	--		--	--		--	--		32.2436	2020		32.2436	2010		32.2436	2546		32.2436	834.877
		--	--		--	--		--	--		32.2641	2008		32.2641	2005		32.2641	2628		32.2641	837.577
		--	--		--	--		--	--		32.2846	2028		32.2846	2026		32.2846	2445		32.2846	819.444
		--	--		--	--		--	--		32.3051	1887		32.3051	1996		32.3051	2398		32.3051	832.176
		--	--		--	--		--	--		32.3256	1908		32.3256	2055		32.3256	2365		32.3256	844.136
		--	--		--	--		--	--		32.3461	1885		32.3461	1905		32.3461	2398		32.3461	843.75
		--	--		--	--		--	--		32.3666	1903		32.3666	1990		32.3666	2511		32.3666	891.59
		--	--		--	--		--	--		32.3871	1876		32.3871	1963		32.3871	2383		32.3871	885.031
		--	--		--	--		--	--		32.4076	1911		32.4076	1985		32.4076	2397		32.4076	888.117
		--	--		--	--		--	--		32.4281	1827		32.4281	1986		32.4281	2349		32.4281	909.722
		--	--		--	--		--	--		32.4486	1857		32.4486	1947		32.4486	2429		32.4486	875.386
		--	--		--	--		--	--		32.4691	1926		32.4691	1949		32.4691	2379		32.4691	900.077
		--	--		--	--		--	--		32.4896	1884		32.4896	1951		32.4896	2382		32.4896	946.759
		--	--		--	--		--	--		32.5101	1891		32.5101	1974		32.5101	2349		32.5101	899.306
		--	--		--	--		--	--		32.5306	1923		32.5306	1859		32.5306	2369		32.5306	948.302
		--	--		--	--		--	--		32.5511	1823		32.5511	1909		32.5511	2290		32.5511	942.901
		--	--		--	--		--	--		32.5716	1944		32.5716	1933		32.5716	2394		32.5716	971.065
		--	--		--	--		--	--		32.5921	1843		32.5921	1997		32.5921	2411		32.5921	978.009
		--	--		--	--		--	--		32.6126	1862		32.6126	1907		32.6126	2272		32.6126	1001.93
		--	--		--	--		--	--		32.6331	1911		32.6331	1986		32.6331	2290		32.6331	1046.3
		--	--		--	--		--	--		32.6536	1868		32.6536	1838		32.6536	2391		32.6536	1117.67
		--	--		--	--		--	--		32.6741	1943		32.6741	1982		32.6741	2316		32.6741	1143.9
		--	--		--	--		--	--		32.6946	1907		32.6946	1886		32.6946	2427		32.6946	1226.85
		--	--		--	--		--	--		32.7151	1847		32.7151	1833		32.7151	2294		32.7151	1266.98
		--	--		--	--		--	--		32.7356	1870		32.7356	1912		32.7356	2428		32.7356	1308.64
		--	--		--	--		--	--		32.7561	1939		32.7561	1978		32.7561	2434		32.7561	1398.92
		--	--		--	--		--	--		32.7766	1941		32.7766	1946		32.7766	2373		32.7766	1474.15
		--	--		--	--		--	--		32.7971	1907		32.7971	1901		32.7971	2334		32.7971	1546.3
		--	--		--	--		--	--		32.8176	1766		32.8176	1932		32.8176	2333		32.8176	1657.02
		--	--		--	--		--	--		32.8381	1856		32.8381	1851		32.8381	2347		32.8381	1913.58
		--	--		--	--		--	--		32.8586	1933		32.8586	1893		32.8586	2487		32.8586	2136.19
		--	--		--	--		--	--		32.8791	1972		32.8791	1929		32.8791	2273		32.8791	2419.37
		--	--		--	--		--	--		32.8996	1986		32.8996	1945		32.8996	2370		32.8996	2809.03
		--	--		--	--		--	--		32.9201	1880		32.9201	1900		32.9201	2375		32.9201	3476.47
		--	--		--	--		--	--		32.9406	1888		32.9406	1925		32.9406	2410		32.9406	4217.21
		--	--		--	--		--	--		32.9611	1915		32.9611	1948		32.9611	2372		32.9611	4881.56
		--	--		--	--		--	--		32.9816	1851		32.9816	1971		32.9816	2315		32.9816	4895.45
		--	--		--	--		--	--		33.0021	1855		33.0021	1923		33.0021	2385		33.0021	4598.38
		--	--		--	--		--	--		33.0226	1949		33.0226	1882		33.0226	2242		33.0226	4293.6
		--	--		--	--		--	--		33.0431	1797		33.0431	1944		33.0431	2329		33.0431	3954.48
		--	--		--	--		--	--		33.0636	1887		33.0636	1999		33.0636	2348		33.0636	3571.37
		--	--		--	--		--	--		33.0841	1895		33.0841	1975		33.0841	2267		33.0841	3046.3
		--	--		--	--		--	--		33.1046	1843		33.1046	2120		33.1046	2293		33.1046	2559.03
		--	--		--	--		--	--		33.1251	1845		33.1251	2052		33.1251	2299		33.1251	2147.76
		--	--		--	--		--	--		33.1456	1804		33.1456	2149		33.1456	2387		33.1456	1862.65
		--	--		--	--		--	--		33.1661	1817		33.1661	2224		33.1661	2378		33.1661	1666.67
		--	--		--	--		--	--		33.1866	1809		33.1866	2631		33.1866	2314		33.1866	1406.64
		--	--		--	--		--	--		33.2071	1899		33.2071	3417		33.2071	2278		33.2071	1366.9
		--	--		--	--		--	--		33.2276	1847		33.2276	4646		33.2276	2317		33.2276	1227.24
		--	--		--	--		--	--		33.2481	1788		33.2481	5212		33.2481	2318		33.2481	1130.79
		--	--		--	--		--	--		33.2686	1836		33.2686	5598		33.2686	2278		33.2686	1095.68
		--	--		--	--		--	--		33.2891	1899		33.2891	5253		33.2891	2307		33.2891	1062.5
		--	--		--	--		--	--		33.3096	1882		33.3096	5072		33.3096	2277		33.3096	993.056
		--	--		--	--		--	--		33.3301	1934		33.3301	4653		33.3301	2288		33.3301	960.648
		--	--		--	--		--	--		33.3506	1831		33.3506	4189		33.3506	2255		33.3506	947.917
		--	--		--	--		--	--		33.3711	1793		33.3711	3561		33.3711	2334		33.3711	889.275
		--	--		--	--		--	--		33.3916	1782		33.3916	2978		33.3916	2253		33.3916	864.583
		--	--		--	--		--	--		33.4121	1809		33.4121	2671		33.4121	2197		33.4121	863.04
		--	--		--	--		--	--		33.4326	1826		33.4326	2207		33.4326	2272		33.4326	865.741
		--	--		--	--		--	--		33.4531	1769		33.4531	2073		33.4531	2379		33.4531	839.892
		--	--		--	--		--	--		33.4736	1817		33.4736	1997		33.4736	2344		33.4736	817.515
		--	--		--	--		--	--		33.4941	1776		33.4941	1944		33.4941	2320		33.4941	800.154
		--	--		--	--		--	--		33.5146	1808		33.5146	1940		33.5146	2362		33.5146	805.941
		--	--		--	--		--	--		33.5351	1910		33.5351	1930		33.5351	2420		33.5351	813.272
		--	--		--	--		--	--		33.5556	1852		33.5556	1906		33.5556	2320		33.5556	768.133
		--	--		--	--		--	--		33.5761	1980		33.5761	1795		33.5761	2341		33.5761	729.167
		--	--		--	--		--	--		33.5966	1940		33.5966	1828		33.5966	2398		33.5966	774.306
		--	--		--	--		--	--		33.6171	1971		33.6171	1883		33.6171	2476		33.6171	753.472
		--	--		--	--		--	--		33.6376	1947		33.6376	1936		33.6376	2535		33.6376	755.015
		--	--		--	--		--	--		33.6581	1937		33.6581	1771		33.6581	2637		33.6581	729.938
		--	--		--	--		--	--		33.6786	1935		33.6786	1846		33.6786	2783		33.6786	754.244
		--	--		--	--		--	--		33.6992	2070		33.6992	1849		33.6992	3415		33.6992	735.725
		--	--		--	--		--	--		33.7197	2164		33.7197	1857		33.7197	4617		33.7197	732.639
		--	--		--	--		--	--		33.7401	2395		33.7401	1852		33.7401	6713		33.7401	721.451
		--	--		--	--		--	--		33.7606	2870		33.7606	1822		33.7606	8396		33.7606	706.019
		--	--		--	--		--	--		33.7811	4364		33.7811	1795		33.7811	7728		33.7811	755.015
		--	--		--	--		--	--		33.8017	7295		33.8017	1819		33.8017	5867		33.8017	705.633
		--	--		--	--		--	--		33.8222	8708		33.8222	1838		33.8222	5026		33.8222	740.741
		--	--		--	--		--	--		33.8427	5436		33.8427	1844		33.8427	5568		33.8427	721.836
		--	--		--	--		--	--		33.8632	3784		33.8632	1818		33.8632	5324		33.8632	682.485
		--	--		--	--		--	--		33.8837	4646		33.8837	1862		33.8837	3964		33.8837	664.352
		--	--		--	--		--	--		33.9042	5340		33.9042	1851		33.9042	3120		33.9042	714.506
		--	--		--	--		--	--		33.9247	4072		33.9247	1844		33.9247	2707		33.9247	715.278
		--	--		--	--		--	--		33.9452	2534		33.9452	1870		33.9452	2516		33.9452	702.546
		--	--		--	--		--	--		33.9657	2161		33.9657	1797		33.9657	2485		33.9657	690.201
		--	--		--	--		--	--		33.9862	2015		33.9862	1794		33.9862	2478		33.9862	709.105
		--	--		--	--		--	--		34.0067	2009		34.0067	1890		34.0067	2352		34.0067	724.923
		--	--		--	--		--	--		34.0272	1954		34.0272	1763		34.0272	2325		34.0272	716.821
		--	--		--	--		--	--		34.0477	1836		34.0477	1706		34.0477	2213		34.0477	705.247
		--	--		--	--		--	--		34.0682	1878		34.0682	1788		34.0682	2334		34.0682	725.309
		--	--		--	--		--	--		34.0887	1816		34.0887	1809		34.0887	2204		34.0887	722.222
		--	--		--	--		--	--		34.1092	1798		34.1092	1759		34.1092	2252		34.1092	695.216
		--	--		--	--		--	--		34.1297	1763		34.1297	1743		34.1297	2242		34.1297	721.836
		--	--		--	--		--	--		34.1502	1817		34.1502	1829		34.1502	2204		34.1502	709.491
		--	--		--	--		--	--		34.1707	1847		34.1707	1805		34.1707	2163		34.1707	734.182
		--	--		--	--		--	--		34.1912	1812		34.1912	1776		34.1912	2204		34.1912	725.309
		--	--		--	--		--	--		34.2117	1809		34.2117	1752		34.2117	2095		34.2117	749.614
		--	--		--	--		--	--		34.2322	1803		34.2322	1793		34.2322	2103		34.2322	711.806
		--	--		--	--		--	--		34.2527	1810		34.2527	1722		34.2527	2130		34.2527	727.238
		--	--		--	--		--	--		34.2732	1828		34.2732	1769		34.2732	2255		34.2732	704.475
		--	--		--	--		--	--		34.2937	1731		34.2937	1699		34.2937	2164		34.2937	703.704
		--	--		--	--		--	--		34.3142	1743		34.3142	1767		34.3142	2213		34.3142	694.83
		--	--		--	--		--	--		34.3347	1804		34.3347	1726		34.3347	2146		34.3347	668.596
		--	--		--	--		--	--		34.3552	1756		34.3552	1768		34.3552	2107		34.3552	674.769
		--	--		--	--		--	--		34.3757	1756		34.3757	1735		34.3757	2145		34.3757	717.978
		--	--		--	--		--	--		34.3962	1763		34.3962	1690		34.3962	2153		34.3962	713.735
		--	--		--	--		--	--		34.4167	1704		34.4167	1760		34.4167	2236		34.4167	677.855
		--	--		--	--		--	--		34.4372	1724		34.4372	1734		34.4372	2222		34.4372	676.698
		--	--		--	--		--	--		34.4577	1692		34.4577	1818		34.4577	2217		34.4577	660.494
		--	--		--	--		--	--		34.4782	1711		34.4782	1922		34.4782	2480		34.4782	653.164
		--	--		--	--		--	--		34.4987	1715		34.4987	1993		34.4987	2546		34.4987	679.012
		--	--		--	--		--	--		34.5192	1700		34.5192	1987		34.5192	2465		34.5192	670.525
		--	--		--	--		--	--		34.5397	1704		34.5397	1939		34.5397	2259		34.5397	614.583
		--	--		--	--		--	--		34.5602	1659		34.5602	1965		34.5602	2302		34.5602	665.123
		--	--		--	--		--	--		34.5807	1751		34.5807	2059		34.5807	2242		34.5807	677.469
		--	--		--	--		--	--		34.6012	1795		34.6012	1918		34.6012	2408		34.6012	664.738
		--	--		--	--		--	--		34.6217	1670		34.6217	1902		34.6217	2235		34.6217	678.627
		--	--		--	--		--	--		34.6422	1716		34.6422	1860		34.6422	2189		34.6422	671.682
		--	--		--	--		--	--		34.6627	1666		34.6627	1837		34.6627	2236		34.6627	662.423
		--	--		--	--		--	--		34.6832	1744		34.6832	1797		34.6832	2094		34.6832	666.667
		--	--		--	--		--	--		34.7037	1743		34.7037	1753		34.7037	2067		34.7037	690.201
		--	--		--	--		--	--		34.7242	1719		34.7242	1738		34.7242	2184		34.7242	680.17
		--	--		--	--		--	--		34.7447	1674		34.7447	1782		34.7447	2219		34.7447	636.96
		--	--		--	--		--	--		34.7652	1753		34.7652	1690		34.7652	2192		34.7652	636.96
		--	--		--	--		--	--		34.7857	1698		34.7857	1752		34.7857	2172		34.7857	660.88
		--	--		--	--		--	--		34.8062	1764		34.8062	1764		34.8062	2100		34.8062	634.645
		--	--		--	--		--	--		34.8267	1691		34.8267	1682		34.8267	2104		34.8267	665.123
		--	--		--	--		--	--		34.8472	1710		34.8472	1706		34.8472	2127		34.8472	633.488
		--	--		--	--		--	--		34.8677	1753		34.8677	1763		34.8677	2119		34.8677	648.534
		--	--		--	--		--	--		34.8882	1750		34.8882	1750		34.8882	2105		34.8882	631.944
		--	--		--	--		--	--		34.9087	1681		34.9087	1872		34.9087	2120		34.9087	660.494
		--	--		--	--		--	--		34.9292	1753		34.9292	1856		34.9292	2164		34.9292	648.148
		--	--		--	--		--	--		34.9497	1810		34.9497	1779		34.9497	2182		34.9497	649.306
		--	--		--	--		--	--		34.9702	1723		34.9702	1757		34.9702	2126		34.9702	645.062
		--	--		--	--		--	--		34.9907	1744		34.9907	1776		34.9907	2229		34.9907	639.275
		--	--		--	--		--	--		35.0112	1807		35.0112	1819		35.0112	2204		35.0112	628.472
		--	--		--	--		--	--		35.0317	1860		35.0317	1735		35.0317	2241		35.0317	658.951
		--	--		--	--		--	--		35.0522	1872		35.0522	1698		35.0522	2299		35.0522	655.478
		--	--		--	--		--	--		35.0727	1911		35.0727	1758		35.0727	2239		35.0727	659.722
		--	--		--	--		--	--		35.0932	2084		35.0932	1723		35.0932	2573		35.0932	642.361
		--	--		--	--		--	--		35.1137	2016		35.1137	1757		35.1137	2965		35.1137	636.96
		--	--		--	--		--	--		35.1342	1914		35.1342	1743		35.1342	3828		35.1342	646.991
		--	--		--	--		--	--		35.1547	1806		35.1547	1711		35.1547	3787		35.1547	646.605
		--	--		--	--		--	--		35.1752	1861		35.1752	1677		35.1752	3079		35.1752	641.59
		--	--		--	--		--	--		35.1957	1926		35.1957	1692		35.1957	2658		35.1957	642.747
		--	--		--	--		--	--		35.2162	1831		35.2162	1744		35.2162	2853		35.2162	632.716
		--	--		--	--		--	--		35.2367	1791		35.2367	1710		35.2367	3086		35.2367	674.383
		--	--		--	--		--	--		35.2572	1804		35.2572	1684		35.2572	2704		35.2572	660.108
		--	--		--	--		--	--		35.2777	1779		35.2777	1727		35.2777	2426		35.2777	651.62
		--	--		--	--		--	--		35.2982	1762		35.2982	1644		35.2982	2332		35.2982	679.784
		--	--		--	--		--	--		35.3187	1690		35.3187	1704		35.3187	2282		35.3187	662.809
		--	--		--	--		--	--		35.3392	1786		35.3392	1723		35.3392	2191		35.3392	655.864
		--	--		--	--		--	--		35.3597	1684		35.3597	1717		35.3597	2170		35.3597	637.346
		--	--		--	--		--	--		35.3802	1812		35.3802	1718		35.3802	2113		35.3802	627.701
		--	--		--	--		--	--		35.4007	1730		35.4007	1730		35.4007	2205		35.4007	631.944
		--	--		--	--		--	--		35.4212	1804		35.4212	1726		35.4212	2193		35.4212	635.031
		--	--		--	--		--	--		35.4417	1790		35.4417	1679		35.4417	2177		35.4417	638.889
		--	--		--	--		--	--		35.4622	1737		35.4622	1701		35.4622	2159		35.4622	641.59
		--	--		--	--		--	--		35.4827	1765		35.4827	1708		35.4827	2135		35.4827	649.306
		--	--		--	--		--	--		35.5032	1811		35.5032	1624		35.5032	2129		35.5032	632.716
		--	--		--	--		--	--		35.5237	1741		35.5237	1658		35.5237	2132		35.5237	630.401
		--	--		--	--		--	--		35.5442	1770		35.5442	1576		35.5442	2044		35.5442	626.543
		--	--		--	--		--	--		35.5647	1757		35.5647	1708		35.5647	2065		35.5647	628.858
		--	--		--	--		--	--		35.5852	1771		35.5852	1685		35.5852	2111		35.5852	640.432
		--	--		--	--		--	--		35.6057	1652		35.6057	1708		35.6057	2143		35.6057	637.731
		--	--		--	--		--	--		35.6262	1723		35.6262	1706		35.6262	2040		35.6262	626.543
		--	--		--	--		--	--		35.6467	1729		35.6467	1681		35.6467	2039		35.6467	619.599
		--	--		--	--		--	--		35.6672	1778		35.6672	1649		35.6672	2056		35.6672	636.574
		--	--		--	--		--	--		35.6877	1752		35.6877	1623		35.6877	1998		35.6877	640.046
		--	--		--	--		--	--		35.7082	1769		35.7082	1736		35.7082	2017		35.7082	644.29
		--	--		--	--		--	--		35.7287	1753		35.7287	1727		35.7287	2018		35.7287	655.093
		--	--		--	--		--	--		35.7493	1741		35.7493	1683		35.7493	2006		35.7493	635.802
		--	--		--	--		--	--		35.7698	1676		35.7698	1619		35.7698	2013		35.7698	613.426
		--	--		--	--		--	--		35.7903	1698		35.7903	1704		35.7903	2031		35.7903	623.843
		--	--		--	--		--	--		35.8107	1726		35.8107	1695		35.8107	2077		35.8107	631.559
		--	--		--	--		--	--		35.8312	1661		35.8312	1681		35.8312	1949		35.8312	593.75
		--	--		--	--		--	--		35.8518	1658		35.8518	1715		35.8518	2090		35.8518	615.741
		--	--		--	--		--	--		35.8723	1791		35.8723	1734		35.8723	2047		35.8723	643.519
		--	--		--	--		--	--		35.8927	1695		35.8927	1619		35.8927	2039		35.8927	633.873
		--	--		--	--		--	--		35.9132	1648		35.9132	1730		35.9132	2036		35.9132	673.611
		--	--		--	--		--	--		35.9338	1620		35.9338	1748		35.9338	2036		35.9338	633.488
		--	--		--	--		--	--		35.9543	1639		35.9543	1692		35.9543	2071		35.9543	645.448
		--	--		--	--		--	--		35.9748	1676		35.9748	1742		35.9748	2112		35.9748	633.488
		--	--		--	--		--	--		35.9953	1659		35.9953	1737		35.9953	2150		35.9953	659.336
		--	--		--	--		--	--		36.0158	1584		36.0158	1782		36.0158	2149		36.0158	653.935
		--	--		--	--		--	--		36.0363	1604		36.0363	1822		36.0363	2207		36.0363	733.41
		--	--		--	--		--	--		36.0568	1617		36.0568	2002		36.0568	2222		36.0568	707.562
		--	--		--	--		--	--		36.0773	1736		36.0773	2420		36.0773	2432		36.0773	752.701
		--	--		--	--		--	--		36.0978	1628		36.0978	3119		36.0978	2847		36.0978	735.725
		--	--		--	--		--	--		36.1183	1711		36.1183	3668		36.1183	3266		36.1183	710.648
		--	--		--	--		--	--		36.1388	1675		36.1388	3682		36.1388	3575		36.1388	685.571
		--	--		--	--		--	--		36.1593	1663		36.1593	3240		36.1593	3137		36.1593	681.713
		--	--		--	--		--	--		36.1798	1655		36.1798	2709		36.1798	2720		36.1798	684.028
		--	--		--	--		--	--		36.2003	1696		36.2003	2729		36.2003	2631		36.2003	657.793
		--	--		--	--		--	--		36.2208	1731		36.2208	2739		36.2208	2842		36.2208	652.006
		--	--		--	--		--	--		36.2413	1639		36.2413	2506		36.2413	2779		36.2413	645.448
		--	--		--	--		--	--		36.2618	1671		36.2618	2189		36.2618	2494		36.2618	642.747
		--	--		--	--		--	--		36.2823	1673		36.2823	1947		36.2823	2264		36.2823	652.392
		--	--		--	--		--	--		36.3028	1677		36.3028	1778		36.3028	2241		36.3028	665.509
		--	--		--	--		--	--		36.3233	1687		36.3233	1764		36.3233	2336		36.3233	644.29
		--	--		--	--		--	--		36.3438	1751		36.3438	1775		36.3438	2261		36.3438	633.102
		--	--		--	--		--	--		36.3643	1655		36.3643	1705		36.3643	2080		36.3643	623.843
		--	--		--	--		--	--		36.3848	1748		36.3848	1600		36.3848	2111		36.3848	618.056
		--	--		--	--		--	--		36.4053	1729		36.4053	1578		36.4053	1963		36.4053	615.741
		--	--		--	--		--	--		36.4258	1808		36.4258	1644		36.4258	2013		36.4258	615.355
		--	--		--	--		--	--		36.4463	1722		36.4463	1671		36.4463	2103		36.4463	646.991
		--	--		--	--		--	--		36.4668	1753		36.4668	1612		36.4668	2077		36.4668	648.92
		--	--		--	--		--	--		36.4873	1817		36.4873	1652		36.4873	2044		36.4873	652.778
		--	--		--	--		--	--		36.5078	1773		36.5078	1558		36.5078	2086		36.5078	658.951
		--	--		--	--		--	--		36.5283	1868		36.5283	1619		36.5283	2050		36.5283	636.574
		--	--		--	--		--	--		36.5488	1801		36.5488	1552		36.5488	2048		36.5488	647.377
		--	--		--	--		--	--		36.5693	1954		36.5693	1665		36.5693	2001		36.5693	658.565
		--	--		--	--		--	--		36.5898	2115		36.5898	1646		36.5898	1986		36.5898	682.87
		--	--		--	--		--	--		36.6103	2595		36.6103	1697		36.6103	1988		36.6103	638.117
		--	--		--	--		--	--		36.6308	3633		36.6308	1641		36.6308	1987		36.6308	637.346
[truncated: 4,554 more rows]

## Sheet: Figure 3c
Figure 3c
[truncated: 5,856 more rows]

## Sheet: Figure 4a
Figure 4a
[truncated: 22 more rows]

[truncated: 30 more sheets: Figure 4b, Figure 4c, Figure 4d, Figure 5a,b, Figure 5c,d, Figure 5e, Supplementary Figure 1, Supplementary Figure 2a, Supplementary Figure 2b, Supplementary Figure 3, Supplementary Figure 4, Supplementary Figure 5, Supplementary Figure 6, Supplementary Figure 7a, Supplementary Figure 7b, Supplementary Figure 8a, Supplementary Figure 8b, Supplementary Figure 9a, Supplementary Figure 9b, Supplementary Figure 9c …]
